# Supplementary material for: Systematic Metabolic Profiling Identifies De Novo Sphingolipid Synthesis as Hypha Associated and Essential for Candida albicans Filamentation
Source: mSystems. 2022 Oct 20;7(6):e00539-22. doi: 10.1128/msystems.00539-22 (PMC9765226; doi:10.1128/msystems.00539-22)
Supplement: TABLE S1 [file msystems.00539-22-s0007.xlsx]

## Sheet: Explanation
	GO analysis was performed for the indicated comparisons (WT 240 min - GlcNAc vs. SD, HS vs. SD, pH7.4 vs. pH4) with both, significantly up-and down-regulated genes (p<0.05, log2 fold change < -1 or >1)
	Lists of significantly enriched terms for Biological Processes were reduced in potential redundancies using REVIGO with a dispensability treshold of 0.7.

## Sheet: WT240_GlcNAc_up
GOID	GO_term	Cluster frequency	Background frequency	Corrected P-value	False discovery rate	Gene(s) annotated to the term	Directly Annotated GOID List
8643	carbohydrate transport	162 out of 801 genes, 20.2%	585 out of 6473 background genes, 9.0%	5.51e-23	0.00%	HMX1:HGC1:TRS20:CTN1:HOL4:HGT1:HSP30:HSP31:HGT2:GAL1:GAL10:GAL102:GAL7:SCW4:DIP5:COQ4:EHD3:ICL1:C1_05160C_A:MDM34:PBR1:C1_06860W_A:RTT102:ZCF23:ALG9:CPH1:GPI8:C1_07640C_A:C1_07980C_A:PLB5:C1_08610C_A:AFG1:AOX2:LIP1:OP4:OFI1:HYR1:PHHB:SOD4:HSK3:C2_02230C_A:AVT7:PGA17:HSP21:DCK1:ADH3:C2_05770W_A:FAA2-1:GIT1:RHO2:GDH2:C2_08890W_A:C2_08920W_A:C2_09850C_A:C2_09880C_A:HGT19:ATO1:SGA1:IRO1:PXP2:GFA1:C3_…	6261:6006:7329:45944:15794:1900443:6043:33215:921:6147:30447:9225:55085:15753:32780:9272:48311:6882:46942:1904184:15914:19478:16255:30950:15031:90515:742:6546:6807:51666:6046:7121:6038:1900239:44182:7155:42167:6511:71451:15671:280:1901481:31385:7089:34599:8643:30163:1558:30001:60257:1902114:6098:15809:19451:70610:747:70783:46835:6865:1678:34613:6508:6879:71963:6012:46416:43619:70778:44010:35672:7…
45333	cellular respiration	46 out of 801 genes, 5.7%	103 out of 6473 background genes, 1.6%	3.50e-13	0.00%	CTN1:NUE2:C1_03940W_A:C1_06050C_A:NUO4:COX5:AOX2:COX13:COX4:C2_01690W_A:IDH2:COX6:NDH51:QCR8:CYT1:COX8:COX9:COE1:CYC1:KGD1:COX7:C3_04080W_A:RIP1:FUM12:ATP2:MDH1-1:CAT2:QCR9:COX11:PUF3:SDH12:PET9:CYC3:C5_02190C_A:QCR2:C5_05230C_A:NUO3:COX15:C6_00920W_A:QCR7:MDH1:MCI4:CIT1:SDH2:KGD2:ACO1	30447:463:55085:15867:44182:34551:44528:8643:51646:9060:288:44416:46356:9062:42149:422:30150:6915:45333:6101:7005:34622:6506:6810:6106:472:6839:42775:9437:44262:6784:6084:97250:9061:6102:6123:8152:15976:10795:15886:1990544:2:6696:9267:44011:6412:22904:45727:36170:956:5975:6635:44114:8298:6099:140021:15986:462:16558:6094:45733:15893:15866:6122:10230:22900:42776:18063:6103:6108
15980	energy derivation by oxidation of organic compounds	51 out of 801 genes, 6.4%	124 out of 6473 background genes, 1.9%	5.48e-13	0.00%	CTN1:NUE2:C1_03940W_A:C1_06050C_A:NUO4:COX5:AOX2:C1_14190C_A:COX13:COX4:C2_01690W_A:IDH2:COX6:NDH51:QCR8:CYT1:COX8:COX9:UCF1:COE1:CYC1:KGD1:SGA1:COX7:C3_04080W_A:RIP1:FUM12:ATP2:MDH1-1:CAT2:QCR9:COX11:PUF3:SDH12:PET9:CYC3:C5_02190C_A:QCR2:C5_05230C_A:NUO3:COX15:C6_00920W_A:QCR7:GAC1:MDH1:MCI4:CIT1:UGP1:SDH2:KGD2:ACO1	30447:463:55085:15867:1900180:51666:44182:6112:34551:44528:8643:51646:6508:9060:32516:288:44416:46356:5978:9062:42149:422:51321:6873:30150:6915:6011:35308:45333:6101:7005:34622:6506:5992:6810:9408:6106:472:6839:42775:9437:44262:6784:6084:97250:9061:6102:6123:6486:8152:15976:10795:15886:7094:1990544:2:5977:32515:6696:9267:44011:6412:22904:5980:45727:36170:956:5975:6635:44114:8298:6099:140021:15986…
6091	generation of precursor metabolites and energy	55 out of 801 genes, 6.9%	152 out of 6473 background genes, 2.3%	2.73e-11	0.00%	C1_01010W_A:CTN1:NUE2:C1_03940W_A:C1_06050C_A:NUO4:C1_08930C_A:COX5:AOX2:C1_14190C_A:COX13:COX4:C2_01690W_A:IDH2:COX6:NDH51:QCR8:CYT1:COX8:COX9:UCF1:COE1:CYC1:KGD1:SGA1:COX7:C3_04080W_A:RIP1:FUM12:ATP2:MDH1-1:CAT2:QCR9:COX11:PUF3:SDH12:PET9:CYC3:C5_02190C_A:QCR2:C5_05230C_A:NUO3:COX15:C6_00920W_A:HPD1:QCR7:HXK1:GAC1:MDH1:MCI4:CIT1:UGP1:SDH2:KGD2:ACO1	6006:6043:30447:463:55085:15867:1900180:51666:6046:1900239:44182:6112:34551:44528:8643:6098:1678:51646:6508:9060:32516:288:44416:46356:5978:9062:42149:422:51321:6873:30150:6915:6011:35308:45333:6101:6000:7005:34622:6506:5992:6810:9408:6106:44419:472:6839:42775:6096:9437:51701:44262:6784:6084:97250:9061:6102:6123:6486:8152:15976:10795:15886:44406:7094:1990544:2:5977:32515:6696:9267:44011:6412:3244…
9060	aerobic respiration	37 out of 801 genes, 4.6%	84 out of 6473 background genes, 1.3%	5.43e-10	0.00%	C1_06050C_A:COX5:AOX2:COX13:COX4:C2_01690W_A:IDH2:COX6:NDH51:QCR8:CYT1:COX8:COX9:CYC1:KGD1:COX7:C3_04080W_A:RIP1:FUM12:ATP2:MDH1-1:QCR9:COX11:PUF3:SDH12:PET9:CYC3:C5_02190C_A:QCR2:C5_05230C_A:C6_00920W_A:QCR7:MDH1:CIT1:SDH2:KGD2:ACO1	30447:463:55085:15867:44182:34551:44528:8643:51646:9060:288:44416:46356:42149:422:30150:6915:45333:6101:7005:34622:6506:6810:6106:472:6839:42775:44262:97250:9061:6102:6123:8152:10795:15886:1990544:2:9267:44011:6412:45727:36170:956:5975:44114:8298:6099:140021:15986:462:16558:6094:15893:15866:6122:10230:22900:42776:18063:6103:6108
7005	mitochondrion organization	107 out of 801 genes, 13.4%	477 out of 6473 background genes, 7.4%	1.83e-07	0.00%	C1_00460W_A:TUB2:FGR38:C1_02200C_A:C1_02490C_A:POR1:C1_04780C_A:C1_05490C_A:MDM34:C1_08610C_A:PET100:COX19:MYO2:C1_14090W_A:PAM16:ATP18:PGA19:COX17:COX13:HAP42:C2_01720C_A:C2_02280W_A:HSP78:DCK1:C2_04330C_A:SSC1:C2_07800W_A:TIM22:C2_08920W_A:C3_00620C_A:NGT1:IRO1:C3_02190C_A:GPA2:NUO2:C3_03190C_A:C3_03270W_A:RAX1:PIN3:C3_06050C_A:ZFU2:TIM8:C4_00330C_A:PAM18:CSP2:C4_01140C_A:C4_01220C_A:OPT6:RFX2:…	6006:6279:2001246:45944:1900443:921:30447:463:48315:55085:6501:1402:48311:6882:6458:11:55088:15914:30950:32065:90515:742:7107:1990854:34497:51666:45329:7121:226:32147:98656:16226:6749:7019:71211:44182:6511:7007:42307:280:6914:34551:1901481:42026:44528:31385:61572:34599:10619:70131:8643:8053:51604:1558:1904262:52085:30001:45016:36165:747:71257:7097:45332:1900228:51646:160:34613:6508:6879:45041:610…
22900	electron transport chain	20 out of 801 genes, 2.5%	35 out of 6473 background genes, 0.5%	4.45e-07	0.00%	C1_01010W_A:C1_06050C_A:C1_08930C_A:COX5:COX4:COX6:QCR8:CYT1:COX8:COX9:CYC1:COX7:C3_04080W_A:RIP1:QCR9:SDH12:QCR2:COX15:QCR7:MCI4	463:34551:9060:6506:42775:6784:6123:6696:6412:22904:6099:462:6122:22900
17004	cytochrome complex assembly	18 out of 801 genes, 2.2%	33 out of 6473 background genes, 0.5%	9.75e-06	0.00%	C1_02490C_A:C1_08610C_A:PET100:COX19:COX17:C2_01720C_A:C2_07800W_A:C3_00620C_A:CYT2:QCR9:CYC3:C5_02740W_A:C5_04620C_A:QCR7:C6_04250W_A:C7_01610W_A:SCO1:MSS51	463:44182:34551:34599:70131:8643:30001:9060:10155:30150:472:33617:51204:45454:6825:7006:32979:6412:462:15893:15680:6122:70130:18063
55085	transmembrane transport	109 out of 801 genes, 13.6%	525 out of 6473 background genes, 8.1%	1.40e-05	0.00%	ENA2:C1_00460W_A:HOL4:HGT1:HGT2:GAL1:C1_02490C_A:DIP5:EXG2:POR1:ATP1:PBR1:C1_06980C_A:CTR2:TPO3:MUP1:COX19:HYR1:C1_14090W_A:PAM16:FTR2:LEU5:ATP18:COX17:C2_02230C_A:C2_02280W_A:C2_04180C_A:ATP4:GWT1:GIT1:SSC1:YVC1:C2_09510C_A:HGT19:NGT1:C3_03190C_A:C3_03270W_A:AAP1:CDR11:FRP1:ATP2:C4_00330C_A:PAM18:HGT17:C4_01140C_A:OPT6:RBT1:C4_03780C_A:JEN2:YFH1:FAV1:HAP41:YME1:PGA15:CSA2:ZRT101:C5_00350C_A:PET9…	6006:7531:45944:15794:6043:33215:30447:463:55085:15753:42710:6458:46942:15914:90515:742:15867:6807:51666:6046:6673:6814:98656:45732:16226:70588:101:1902558:6749:1900239:44182:7155:6511:15671:42307:184:34551:1901481:42026:97623:31385:34599:8643:30163:51604:30001:45016:15809:747:45332:6865:46835:1678:6508:6879:45041:6012:9060:43619:70778:44010:15677:35672:2000220:90518:44416:32974:6820:90516:199027…
71702	organic substance transport	242 out of 801 genes, 30.2%	1444 out of 6473 background genes, 22.3%	2.42e-05	0.00%	HMX1:C1_00460W_A:HGC1:TRS20:CTN1:HOL4:HGT1:HSP30:HSP31:HGT2:GAL1:GAL10:GAL102:GAL7:C1_02200C_A:C1_02240W_A:C1_02490C_A:SCW4:DIP5:COQ4:EHD3:PDR16:POR1:GIG1:ICL1:C1_05160C_A:MDM34:PBR1:C1_06860W_A:C1_06980C_A:RTT102:ZCF23:ALG9:CPH1:GPI8:C1_07640C_A:C1_07980C_A:PLB5:C1_08610C_A:TPO3:AFG1:AOX2:LIP1:CLA4:MUP1:OP4:COX19:OFI1:HYR1:C1_14090W_A:PAM16:LEU5:PHHB:SOD4:SOD5:COX17:HSK3:C2_02230C_A:C2_02280W_A:…	6261:6006:1410:2001246:7329:45944:15794:1900443:6043:33215:71562:921:6147:30447:51417:60188:9225:463:48315:55085:16126:15753:6501:32780:9272:1402:48311:6882:6458:46942:11:1904184:15914:19478:16255:30950:15031:90515:742:1990854:15867:6546:30968:34497:6807:51666:43254:6046:7121:226:32147:1901006:98656:16226:6038:43942:6893:101:35404:1902558:32220:6749:1990571:1900239:71211:44182:7155:42167:6511:714…
22904	respiratory electron transport chain	17 out of 801 genes, 2.1%	32 out of 6473 background genes, 0.5%	4.39e-05	0.00%	C1_06050C_A:COX5:COX4:COX6:QCR8:CYT1:COX8:COX9:CYC1:COX7:C3_04080W_A:RIP1:QCR9:QCR2:COX15:QCR7:MCI4	463:34551:9060:6506:42775:6784:6123:6696:6412:22904:462:6122
33108	mitochondrial respiratory chain complex assembly	20 out of 801 genes, 2.5%	43 out of 6473 background genes, 0.7%	4.96e-05	0.00%	C1_02490C_A:C1_08610C_A:PET100:COX19:COX17:C2_01720C_A:C2_07800W_A:C3_00620C_A:C3_02190C_A:NUO2:C4_01140C_A:QCR9:C5_04620C_A:QCR7:C6_04250W_A:C7_01610W_A:C7_03380W_A:SCO1:NUO1:MSS51	463:15914:34551:34599:70131:8643:30001:45332:9060:10155:30150:7005:44419:33617:51204:45454:6825:32979:33108:6412:462:15893:15680:6122:32981:70130
6119	oxidative phosphorylation	16 out of 801 genes, 2.0%	31 out of 6473 background genes, 0.5%	0.00019	0.00%	C1_06050C_A:COX5:COX4:COX6:QCR8:CYT1:COX8:COX9:CYC1:COX7:C3_04080W_A:RIP1:ATP2:QCR9:QCR2:QCR7	463:34551:9060:6506:42775:6123:6412:15986:462:6122:42776
6099	tricarboxylic acid cycle	12 out of 801 genes, 1.5%	19 out of 6473 background genes, 0.3%	0.00039	0.00%	C2_01690W_A:IDH2:KGD1:FUM12:MDH1-1:SDH12:C5_02190C_A:MDH1:CIT1:SDH2:KGD2:ACO1	8643:9060:44416:46356:30150:45333:6101:6106:44262:6102:8152:2:6412:5975:6099:16558:6094:15893:22900:6103:6108
6122	mitochondrial electron transport, ubiquinol to cytochrome c	9 out of 801 genes, 1.1%	11 out of 6473 background genes, 0.2%	0.00042	0.00%	C1_06050C_A:QCR8:CYT1:CYC1:C3_04080W_A:RIP1:QCR9:QCR2:QCR7	463:34551:9060:42775:6123:6412:462:6122
19646	aerobic electron transport chain	15 out of 801 genes, 1.9%	29 out of 6473 background genes, 0.4%	0.00046	0.00%	C1_06050C_A:COX5:COX4:COX6:QCR8:CYT1:COX8:COX9:CYC1:COX7:C3_04080W_A:RIP1:QCR9:QCR2:QCR7	463:34551:9060:6506:42775:6123:6412:462:6122
42773	ATP synthesis coupled electron transport	15 out of 801 genes, 1.9%	30 out of 6473 background genes, 0.5%	0.00082	0.00%	C1_06050C_A:COX5:COX4:COX6:QCR8:CYT1:COX8:COX9:CYC1:COX7:C3_04080W_A:RIP1:QCR9:QCR2:QCR7	463:34551:9060:6506:42775:6123:6412:462:6122
42775	mitochondrial ATP synthesis coupled electron transport	15 out of 801 genes, 1.9%	30 out of 6473 background genes, 0.5%	0.00082	0.00%	C1_06050C_A:COX5:COX4:COX6:QCR8:CYT1:COX8:COX9:CYC1:COX7:C3_04080W_A:RIP1:QCR9:QCR2:QCR7	463:34551:9060:6506:42775:6123:6412:462:6122
46034	ATP metabolic process	24 out of 801 genes, 3.0%	72 out of 6473 background genes, 1.1%	0.00404	0.00%	ATP1:C1_06050C_A:COX5:STF2:ATP18:COX4:COX6:QCR8:CYT1:ATP4:COX8:COX9:CYC1:COX7:C3_04080W_A:RIP1:ATP2:C4_00330C_A:QCR9:QCR2:C6_03130W_A:QCR7:HXK1:ATP17	6006:6043:30447:463:6046:1900239:44182:34551:8643:1678:9060:6000:6506:44419:42775:6096:51701:6754:6123:42407:44406:6412:32445:30448:44114:6013:15986:462:6122:34727:46323:42776:65003:33615
51179	localization	329 out of 801 genes, 41.1%	2197 out of 6473 background genes, 33.9%	0.00609	0.10%	HMX1:ENA2:C1_00460W_A:TUB2:HGC1:TRS20:CTN1:HOL4:HGT1:HSP30:HSP31:HGT2:SHA3:GAL1:GAL10:GAL102:GAL7:C1_02200C_A:C1_02240W_A:C1_02490C_A:SCW4:DIP5:EXG2:COQ4:EHD3:AGE1:PDR16:C1_03870C_A:POR1:GIG1:ICL1:ATP1:C1_04780C_A:C1_05160C_A:MDM34:PBR1:RAC1:C1_06860W_A:C1_06980C_A:RTT102:ZCF23:ALG9:CPH1:GPI8:C1_07640C_A:C1_07980C_A:PLB5:SDS24:ERG1:C1_08610C_A:CTR2:TPO3:AFG1:IPT1:AOX2:LIP1:CLA4:CBK1:MUP1:KIP4:MSO…	6261:1903338:15794:1900443:6043:33215:6147:30447:31589:463:55085:15753:6501:48311:6882:6458:60236:2000247:19478:16255:742:7107:30968:34497:51666:6673:226:6814:45732:43942:101:32220:6749:1990571:7019:1900239:6033:7155:15671:6351:1900190:34551:1901481:42026:31385:7266:10619:8053:43577:34517:52085:30001:30100:1903477:1902114:45016:10570:23:6098:36165:70610:70783:45332:6865:46835:1900228:1678:51646:9…
44010	single-species biofilm formation	35 out of 801 genes, 4.4%	135 out of 6473 background genes, 2.1%	0.01689	0.10%	HGC1:ECM33:BRG1:PGA26:PBR1:CPH1:IPT1:WOR1:CBK1:HYR1:NDH51:KIC1:RAS1:CAS4:TEC1:TRY4:AHR1:ZFU2:PGA7:RBT5:CAT2:ECE1:HWP1:PHR1:CSA2:SUN41:SUR7:SAP6:SAP5:ALS1:CSA1:BCR1:ALS3:SUC1:DEF1	60258:1900443:33215:30447:31589:463:55085:2000247:7114:51666:1900239:7155:6351:23:70783:1900228:71963:6012:9060:44010:70887:2000220:44416:1900231:480:36187:60237:30437:36168:70786:43065:6676:6810:30866:436:1902917:6357:10527:36178:1900439:9437:1900445:51701:31579:6084:8152:71333:15976:1900189:32185:9847:36244:1900428:2000134:44409:1900461:32005:9267:2181:79:42273:1900233:36170:44407:6465:920:3044…
9607	response to biotic stimulus	63 out of 801 genes, 7.9%	302 out of 6473 background genes, 4.7%	0.02046	0.09%	HGC1:FGR38:SHA3:ECM33:C1_03870C_A:BRG1:UME6:CPH1:ERG1:IPT1:CLA4:CBK1:FGR16:KIP4:HYR1:RIM101:PHHB:SOD4:SOD5:FAB1:DCK1:KIC1:C2_05770W_A:RAS1:BNA4:CAS4:GPA2:C3_02290W_A:CTN3:RAS2:TEC1:DYN1:AHR1:ZFU2:TFG1:VAC8:CEK1:PRA1:SKN7:CDC24:C5_02380W_A:PSD2:SFL2:C5_05510C_A:CPH2:SUN41:SUR7:SAP6:C6_02980C_A:SHE3:SAP4:ALS1:NAG1:DAC1:RSR1:SRR1:MHP1:CEK2:YHB1:SAP2:ACO1:DEF1:MAL2	1900443:6043:30447:463:55085:43409:60236:2000247:45461:1900101:7114:51666:8361:71285:32220:1900239:7155:34293:71470:15671:10619:43577:10526:34517:52085:30100:36165:388:36177:70783:160:70301:71963:6012:43619:44010:5987:70887:2000220:6631:44416:110045:15937:1900231:46777:480:35146:36187:30150:6970:45:60237:30437:7033:36168:7186:51447:70786:36091:45184:10737:43065:6676:6810:30866:1902917:80163:6357:…
33617	mitochondrial cytochrome c oxidase assembly	11 out of 801 genes, 1.4%	22 out of 6473 background genes, 0.3%	0.02815	0.09%	C1_08610C_A:PET100:COX19:COX17:C2_01720C_A:C3_00620C_A:C5_04620C_A:C6_04250W_A:C7_01610W_A:SCO1:MSS51	30001:30150:45454:32979:15893:15680:70130:34599:70131:8643:10155:33617:51204:6825:6412
8535	respiratory chain complex IV assembly	11 out of 801 genes, 1.4%	22 out of 6473 background genes, 0.3%	0.02815	0.08%	C1_08610C_A:PET100:COX19:COX17:C2_01720C_A:C3_00620C_A:C5_04620C_A:C6_04250W_A:C7_01610W_A:SCO1:MSS51	30001:30150:45454:32979:15893:15680:70130:34599:70131:8643:10155:33617:51204:6825:6412
44011	single-species biofilm formation on inanimate substrate	31 out of 801 genes, 3.9%	117 out of 6473 background genes, 1.8%	0.03353	0.08%	HGC1:ECM33:BRG1:PGA26:PBR1:CPH1:IPT1:WOR1:CBK1:NDH51:KIC1:RAS1:CAS4:TEC1:TRY4:ZFU2:PGA7:RBT5:CAT2:ECE1:HWP1:PHR1:CSA2:SUN41:SUR7:ALS1:CSA1:BCR1:ALS3:SUC1:DEF1	60258:1900443:33215:30447:31589:463:55085:2000247:7114:51666:1900239:7155:6351:23:70783:1900228:71963:6012:9060:70887:2000220:44416:1900231:480:36187:60237:30437:36168:70786:43065:6676:6810:30866:436:1902917:6357:10527:36178:1900439:9437:1900445:51701:31579:6084:8152:71333:15976:1900189:32185:9847:36244:1900428:44409:1900461:32005:9267:2181:79:42273:1900233:36170:44407:920:30448:5975:2000222:7185…
7163	establishment or maintenance of cell polarity	30 out of 801 genes, 3.7%	112 out of 6473 background genes, 1.7%	0.03611	0.08%	TUB2:CDC12:CLA4:CBK1:RAX2:MYO2:MSB2:ROM2:KIC1:RHO3:RHO2:C2_08920W_A:RAS1:CAS4:RAX1:MEA1:DYN1:AXL2:ZDS1:CDC11:BUD2:CDC24:INT1:C6_02090C_A:C7_03480W_A:RSR1:CR_07190W_A:RGD3:TUB1:CR_09520C_A	30447:31589:48311:60236:2000247:7107:7114:51666:226:32220:1990571:7019:6033:7155:43577:30100:70610:70783:90338:71963:31110:31578:10513:1900231:43087:32012:43951:36187:6970:140210:60237:36168:1:32880:43410:45184:98863:43065:22:30866:1902917:6357:36178:1900439:1904601:1900445:51701:31579:6913:7052:2001108:8152:71333:35025:30010:9847:36244:10590:43161:30473:32005:6904:1903087:9267:2181:6342:1901891:…
42710	biofilm formation	36 out of 801 genes, 4.5%	146 out of 6473 background genes, 2.3%	0.04189	0.07%	HGC1:ECM33:BRG1:PGA26:PBR1:CPH1:IPT1:WOR1:CBK1:HYR1:NDH51:KIC1:YVC1:RAS1:CAS4:TEC1:TRY4:AHR1:ZFU2:PGA7:RBT5:CAT2:ECE1:HWP1:PHR1:CSA2:SUN41:SUR7:SAP6:SAP5:ALS1:CSA1:BCR1:ALS3:SUC1:DEF1	60258:1900443:33215:30447:31589:463:55085:2000247:7114:51666:1900239:7155:6351:23:70783:1900228:71963:6012:9060:44010:70887:2000220:44416:1900231:480:36187:60237:30437:36168:70786:43065:6676:6810:30866:436:1902917:6357:10527:36178:1900439:9437:1900445:51701:31579:6084:8152:71333:15976:1900189:32185:9847:36244:1900428:2000134:44409:1900461:32005:9267:2181:79:42273:1900233:36170:44407:6465:920:3044…
98630	aggregation of unicellular organisms	36 out of 801 genes, 4.5%	146 out of 6473 background genes, 2.3%	0.04189	0.07%	HGC1:ECM33:BRG1:PGA26:PBR1:CPH1:IPT1:WOR1:CBK1:HYR1:NDH51:KIC1:YVC1:RAS1:CAS4:TEC1:TRY4:AHR1:ZFU2:PGA7:RBT5:CAT2:ECE1:HWP1:PHR1:CSA2:SUN41:SUR7:SAP6:SAP5:ALS1:CSA1:BCR1:ALS3:SUC1:DEF1	60258:1900443:33215:30447:31589:463:55085:2000247:7114:51666:1900239:7155:6351:23:70783:1900228:71963:6012:9060:44010:70887:2000220:44416:1900231:480:36187:60237:30437:36168:70786:43065:6676:6810:30866:436:1902917:6357:10527:36178:1900439:9437:1900445:51701:31579:6084:8152:71333:15976:1900189:32185:9847:36244:1900428:2000134:44409:1900461:32005:9267:2181:79:42273:1900233:36170:44407:6465:920:3044…
98743	cell aggregation	36 out of 801 genes, 4.5%	146 out of 6473 background genes, 2.3%	0.04189	0.07%	HGC1:ECM33:BRG1:PGA26:PBR1:CPH1:IPT1:WOR1:CBK1:HYR1:NDH51:KIC1:YVC1:RAS1:CAS4:TEC1:TRY4:AHR1:ZFU2:PGA7:RBT5:CAT2:ECE1:HWP1:PHR1:CSA2:SUN41:SUR7:SAP6:SAP5:ALS1:CSA1:BCR1:ALS3:SUC1:DEF1	60258:1900443:33215:30447:31589:463:55085:2000247:7114:51666:1900239:7155:6351:23:70783:1900228:71963:6012:9060:44010:70887:2000220:44416:1900231:480:36187:60237:30437:36168:70786:43065:6676:6810:30866:436:1902917:6357:10527:36178:1900439:9437:1900445:51701:31579:6084:8152:71333:15976:1900189:32185:9847:36244:1900428:2000134:44409:1900461:32005:9267:2181:79:42273:1900233:36170:44407:6465:920:3044…
2682	regulation of immune system process	5 out of 801 genes, 0.6%	5 out of 6473 background genes, 0.1%	0.04293	0.27%	HGT1:RIM101:PRA1:SAP6:SAP4	30447:55085:71285:52085:36177:44010:70887:44416:30437:36168:6357:36178:1900439:52155:71454:71280:36244:45916:44409:1904659:6465:10106:15893:34727:7165:2666:1410:45944:9272:6807:44182:8643:30163:10973:6508:7159:422:51321:44270:42783:122:44419:19538:52391:71467:34605:44406:6355:36171:71469:2253:32119:71216:1900430:35690
6810	transport	300 out of 801 genes, 37.5%	2021 out of 6473 background genes, 31.2%	0.05295	0.32%	HMX1:ENA2:C1_00460W_A:TUB2:HGC1:TRS20:CTN1:HOL4:HGT1:HSP30:HSP31:HGT2:SHA3:GAL1:GAL10:GAL102:GAL7:C1_02200C_A:C1_02240W_A:C1_02490C_A:SCW4:DIP5:EXG2:COQ4:EHD3:AGE1:PDR16:C1_03870C_A:POR1:GIG1:ICL1:ATP1:C1_04780C_A:C1_05160C_A:MDM34:PBR1:RAC1:C1_06860W_A:C1_06980C_A:RTT102:ZCF23:ALG9:CPH1:GPI8:C1_07640C_A:C1_07980C_A:PLB5:SDS24:C1_08610C_A:CTR2:TPO3:AFG1:AOX2:LIP1:CLA4:MUP1:KIP4:MSO1:IRA2:OP4:COX1…	6261:1903338:15794:1900443:6043:33215:6147:30447:463:55085:15753:6501:48311:6882:6458:60236:19478:16255:742:7107:30968:34497:51666:6673:226:6814:45732:43942:101:32220:6749:1990571:7019:1900239:6033:7155:15671:6351:1900190:34551:1901481:42026:31385:7266:10619:43577:34517:30001:30100:1902114:45016:10570:23:6098:36165:70610:70783:45332:6865:46835:1678:51646:90338:70301:6012:71963:31110:46416:9060:43…
44403	biological process involved in symbiotic interaction	33 out of 801 genes, 4.1%	134 out of 6473 background genes, 2.1%	0.09219	0.38%	ECM33:CPH1:WOR1:HYR1:RIM101:SOD4:SOD5:RAS1:TEC1:YCK2:AAF1:RFX2:RGT1:ECE1:HWP1:PHR1:PRA1:INT1:CPH2:SUN41:SAP6:SAP5:SHE3:SAP4:ALS1:HXK1:WOR3:CDC10:BCR1:ALS3:YHB1:SAP2:ACO1	1903338:33215:6043:30447:31589:463:55085:51666:71285:1900239:6033:7155:15671:1900190:52085:10570:36177:70783:1900228:1678:71963:6012:44010:70887:2000220:44416:1900231:44663:480:30150:30437:36168:70786:43065:6810:436:1902917:6357:7533:10527:36178:1900439:1900445:51701:52155:71454:71280:71333:1900189:9847:36244:1900428:33554:45916:44409:1900461:32005:52164:9267:2181:71218:32445:10458:42273:36170:44…

## Sheet: WT240_GlcNAc_up_REVIGO
Term ID	Name	log10(p)	Uniqueness	Dispensability
GO:0044403	biological process involved in symbiotic interaction	-1.0353	1.00	0.00
GO:0002682	regulation of immune system process	-1.3672	1.00	0.00
GO:0098743	cell aggregation	-1.3779	0.99	0.01
GO:0007163	establishment or maintenance of cell polarity	-1.4424	0.99	0.01
GO:0008535	respiratory chain complex IV assembly	-1.5505	0.85	0.63
GO:0009607	response to biotic stimulus	-1.6891	1.00	0.00
GO:0044010	single-species biofilm formation	-1.7724	0.82	0.01
GO:0051179	localization	-2.2154	1.00	0.00
GO:0046034	ATP metabolic process	-2.3936	0.97	0.04
GO:0006122	mitochondrial electron transport, ubiquinol to cytochrome c	-3.3768	0.60	0.68
GO:0033108	mitochondrial respiratory chain complex assembly	-4.3045	0.84	0.67
GO:0071702	organic substance transport	-4.6162	0.90	0.58
GO:0055085	transmembrane transport	-4.8539	0.87	0.40
GO:0017004	cytochrome complex assembly	-5.011	0.85	0.41
GO:0007005	mitochondrion organization	-6.7375	0.88	0.01
GO:0006091	generation of precursor metabolites and energy	-10.5638	0.94	0.08
GO:0045333	cellular respiration	-12.4559	0.54	0.00
GO:0008643	carbohydrate transport	-22.2588	0.93	0.00

## Sheet: WT240_GlcNAc_down
GOID	GO_term	Cluster frequency	Background frequency	Corrected P-value	False discovery rate	Gene(s) annotated to the term	Directly Annotated GOID List
34470	ncRNA processing	188 out of 750 genes, 25.1%	862 out of 6473 background genes, 13.3%	1.46e-17	0.00%	ROA1:C1_02450C_A:TSR2:C1_03830C_A:SEN15:C1_04040C_A:ERB1:NOP4:C1_04510W_A:C1_04710C_A:REI1:C1_05220C_A:C1_05230W_A:RPS27A:NOP6:C1_07570C_A:C1_07660W_A:ERD1:C1_07950C_A:C1_07960W_A:DIP2:C1_09710C_A:DBP3:C1_10350C_A:FCY23:C1_10950C_A:C1_10970W_A:C1_11000C_A:KRR1:TRP3:CSI2:C1_12440W_A:RMP1:C1_13380W_A:DIM1:C1_13820C_A:C1_14380C_A:C2_00280C_A:C2_00410C_A:C2_00840W_A:C2_02420C_A:UTP22:SCH9:C2_04120C_A…	398:43936:32:6397:1410:60258:51726:6361:10688:6270:43629:45944:6621:55:70507:30447:6913:27:1901300:6281:36261:42274:463:55085:42710:31119:1901494:42797:45454:70525:9097:722:6057:42254:6486:51180:6468:71038:55088:492:6401:70124:7035:30174:294:15031:349:17183:8152:7121:1900436:43144:7160:6450:34427:6529:9082:16226:321:43666:6265:17148:6614:9847:71027:1901917:71035:43161:6360:15883:6264:289:32043:19…
6364	rRNA processing	179 out of 750 genes, 23.9%	806 out of 6473 background genes, 12.5%	2.09e-17	0.00%	ROA1:C1_02450C_A:TSR2:C1_03830C_A:SEN15:C1_04040C_A:ERB1:NOP4:C1_04510W_A:C1_04710C_A:REI1:C1_05220C_A:C1_05230W_A:RPS27A:NOP6:C1_07570C_A:C1_07660W_A:ERD1:C1_07950C_A:C1_07960W_A:DIP2:C1_09710C_A:DBP3:C1_10350C_A:FCY23:C1_10950C_A:C1_10970W_A:C1_11000C_A:KRR1:TRP3:CSI2:C1_12440W_A:RMP1:C1_13380W_A:DIM1:C1_13820C_A:C1_14380C_A:C2_00280C_A:C2_00410C_A:C2_00840W_A:C2_02420C_A:UTP22:SCH9:C2_04120C_A…	398:43936:32:6397:1410:60258:51726:6361:10688:6270:43629:45944:6621:55:70507:30447:6913:27:1901300:6281:36261:42274:463:55085:42710:31119:1901494:42797:45454:70525:9097:722:6057:42254:6486:51180:6468:71038:55088:492:6401:70124:7035:30174:294:15031:349:17183:8152:7121:1900436:43144:7160:6450:34427:6529:9082:16226:321:43666:6265:17148:6614:9847:71027:1901917:43161:71035:6360:15883:6264:289:32043:19…
16072	rRNA metabolic process	183 out of 750 genes, 24.4%	832 out of 6473 background genes, 12.9%	2.12e-17	0.00%	ROA1:C1_02450C_A:TSR2:C1_03830C_A:SEN15:C1_04040C_A:ERB1:NOP4:C1_04510W_A:C1_04710C_A:REI1:C1_05220C_A:C1_05230W_A:RPS27A:NOP6:C1_07570C_A:C1_07660W_A:ERD1:C1_07950C_A:C1_07960W_A:DIP2:C1_09710C_A:DBP3:C1_10350C_A:FCY23:C1_10950C_A:C1_10970W_A:C1_11000C_A:KRR1:TRP3:CSI2:C1_12440W_A:RMP1:C1_13380W_A:DIM1:C1_13820C_A:C1_14380C_A:C2_00280C_A:C2_00410C_A:C2_00840W_A:C2_02420C_A:UTP22:SCH9:C2_04120C_A…	32:6974:1410:60258:6361:10688:43629:45944:55:70507:30447:1901300:6281:36261:463:55085:42710:70525:9097:722:6057:42254:55088:492:30174:15031:7121:6529:9082:16226:71027:6334:1902626:44182:6511:71033:70481:16071:280:34476:6351:465:6366:16556:45429:6812:8643:30163:6267:32210:9452:17126:154:71042:6809:8202:2000234:6865:6791:43935:43619:110034:723:162:70887:51096:10628:43710:447:379:19722:1903379:46777…
34660	ncRNA metabolic process	194 out of 750 genes, 25.9%	935 out of 6473 background genes, 14.4%	1.26e-15	0.00%	ROA1:C1_02450C_A:TSR2:C1_03830C_A:SEN15:C1_04040C_A:ERB1:NOP4:C1_04510W_A:C1_04710C_A:REI1:C1_05220C_A:C1_05230W_A:RPS27A:NOP6:C1_07570C_A:C1_07660W_A:ERD1:C1_07950C_A:C1_07960W_A:DIP2:C1_09710C_A:DBP3:C1_10350C_A:FCY23:C1_10950C_A:C1_10970W_A:C1_11000C_A:KRR1:TRP3:CSI2:C1_12440W_A:RMP1:C1_13380W_A:DIM1:C1_13820C_A:C1_14380C_A:C2_00280C_A:C2_00410C_A:C2_00840W_A:C2_02420C_A:UTP22:SCH9:C2_04120C_A…	32:6974:1410:60258:6361:10688:43629:45944:55:70507:30447:1901300:6281:36261:463:55085:42710:70525:9097:722:6057:42254:55088:492:30174:15031:7121:6529:9082:16226:71027:6334:1902626:44182:6511:71033:70481:16071:280:34476:6351:465:6366:16556:45429:6812:8643:30163:6267:32210:9452:17126:154:71042:6809:8202:2000234:6865:6791:43935:43619:110034:723:162:70887:2939:51096:10628:43710:447:379:19722:1903379:…
30490	maturation of SSU-rRNA	146 out of 750 genes, 19.5%	627 out of 6473 background genes, 9.7%	2.01e-15	0.00%	ROA1:C1_02450C_A:TSR2:C1_03830C_A:SEN15:C1_04040C_A:NOP4:C1_04510W_A:C1_04710C_A:REI1:C1_05220C_A:C1_05230W_A:RPS27A:NOP6:C1_07570C_A:C1_07660W_A:C1_07960W_A:DIP2:C1_09710C_A:C1_10350C_A:FCY23:C1_10950C_A:C1_11000C_A:KRR1:C1_12440W_A:RMP1:C1_13380W_A:DIM1:C1_13820C_A:C1_14380C_A:C2_00280C_A:C2_00410C_A:C2_00840W_A:C2_02420C_A:SCH9:C2_04120C_A:C2_04570W_A:C2_04700C_A:C2_05050C_A:C2_05750W_A:C2_065…	32:1410:60258:6361:10688:43629:45944:55:30447:1901300:6281:36261:463:55085:42710:70525:722:6057:42254:55088:492:15031:7121:6529:16226:71027:1902626:44182:6511:71033:70481:16071:280:34476:6351:6366:16556:45429:6812:30163:6267:32210:9452:17126:154:71042:6809:8202:2000234:43619:110034:723:70887:51096:10628:43710:447:379:1903379:46777:480:9303:467:30682:18105:47484:51321:31138:6400:90153:71049:60963:…
462	maturation of SSU-rRNA from tricistronic rRNA transcript (SSU-rRNA, 5.8S rRNA, LSU-rRNA)	144 out of 750 genes, 19.2%	620 out of 6473 background genes, 9.6%	4.71e-15	0.00%	ROA1:C1_02450C_A:TSR2:C1_03830C_A:SEN15:C1_04040C_A:NOP4:C1_04510W_A:C1_04710C_A:REI1:C1_05220C_A:C1_05230W_A:RPS27A:NOP6:C1_07570C_A:C1_07660W_A:C1_07960W_A:DIP2:C1_09710C_A:C1_10350C_A:FCY23:C1_10950C_A:C1_11000C_A:KRR1:C1_12440W_A:RMP1:C1_13380W_A:DIM1:C1_13820C_A:C1_14380C_A:C2_00280C_A:C2_00410C_A:C2_00840W_A:C2_02420C_A:SCH9:C2_04120C_A:C2_04570W_A:C2_04700C_A:C2_05050C_A:C2_05750W_A:C2_065…	32:1410:60258:6361:10688:43629:45944:55:30447:1901300:6281:36261:463:55085:42710:70525:722:6057:42254:55088:492:15031:7121:6529:16226:71027:1902626:44182:71033:70481:16071:280:34476:6351:6366:45429:6812:30163:6267:32210:9452:17126:154:71042:6809:8202:2000234:43619:110034:723:70887:10628:43710:447:379:1903379:46777:480:9303:467:30682:18105:47484:51321:31138:6400:90153:71049:60963:7186:1902274:1522…
6396	RNA processing	192 out of 750 genes, 25.6%	932 out of 6473 background genes, 14.4%	4.76e-15	0.00%	ROA1:C1_02450C_A:TSR2:C1_03830C_A:SEN15:C1_04040C_A:ERB1:NOP4:C1_04510W_A:C1_04710C_A:REI1:C1_05220C_A:C1_05230W_A:RPS27A:NOP6:C1_07570C_A:C1_07660W_A:ERD1:C1_07950C_A:C1_07960W_A:DIP2:C1_09710C_A:DBP3:C1_10350C_A:FCY23:C1_10950C_A:C1_10970W_A:C1_11000C_A:PET127:KRR1:TRP3:CSI2:C1_12440W_A:C1_12670C_A:RMP1:C1_13380W_A:DIM1:C1_13820C_A:C1_14380C_A:C2_00280C_A:C2_00410C_A:C2_00840W_A:C2_02420C_A:UTP…	32:1410:60258:6361:10688:43629:45944:55:70507:30447:1901300:6281:36261:463:55085:42710:70525:9097:722:6057:42254:55088:492:30174:15031:7121:6529:9082:16226:71027:1902626:44182:6511:71033:70481:16071:280:957:34476:6351:465:6366:16556:45429:6812:8643:30163:6267:32210:9452:17126:154:71042:6809:8202:2000234:6865:6791:43619:110034:723:162:70887:2939:51096:10628:43710:447:379:19722:1903379:46777:480:93…
42254	ribosome biogenesis	185 out of 750 genes, 24.7%	886 out of 6473 background genes, 13.7%	5.43e-15	0.00%	ROA1:C1_02450C_A:TSR2:C1_03830C_A:SEN15:C1_04040C_A:ERB1:NOP4:C1_04510W_A:C1_04710C_A:REI1:C1_05220C_A:C1_05230W_A:RPS27A:NOP6:C1_07570C_A:C1_07660W_A:ERD1:C1_07950C_A:C1_07960W_A:DIP2:JIP5:C1_09710C_A:DBP3:C1_10350C_A:FCY23:C1_10950C_A:C1_10970W_A:C1_11000C_A:KRR1:TRP3:CSI2:C1_12440W_A:C1_12680W_A:RMP1:C1_13380W_A:DIM1:C1_13820C_A:C1_14380C_A:C2_00280C_A:C2_00410C_A:C2_00840W_A:C2_02420C_A:UTP22…	32:1410:60258:6361:10688:43629:45944:55:70507:30447:1901300:6281:36261:463:55085:42710:70525:9097:722:6057:42254:55088:492:30174:15031:7121:6529:9082:16226:71027:1902626:44182:110136:6511:71033:70481:16071:280:34476:6351:465:6366:16556:45429:6812:7089:8643:30163:6267:32210:9452:17126:154:71042:6809:8202:2000234:6865:6791:43619:110034:723:162:70887:51096:10628:43710:447:379:19722:1903379:46777:480…
42274	ribosomal small subunit biogenesis	146 out of 750 genes, 19.5%	636 out of 6473 background genes, 9.8%	8.11e-15	0.00%	ROA1:C1_02450C_A:TSR2:C1_03830C_A:SEN15:C1_04040C_A:NOP4:C1_04510W_A:C1_04710C_A:REI1:C1_05220C_A:C1_05230W_A:RPS27A:NOP6:C1_07570C_A:C1_07660W_A:C1_07960W_A:DIP2:C1_09710C_A:C1_10350C_A:FCY23:C1_10950C_A:C1_11000C_A:KRR1:C1_12440W_A:RMP1:C1_13380W_A:DIM1:C1_13820C_A:C1_14380C_A:C2_00280C_A:C2_00410C_A:C2_00840W_A:C2_02420C_A:SCH9:C2_04120C_A:C2_04570W_A:C2_04700C_A:C2_05050C_A:C2_05750W_A:C2_065…	32:1410:60258:6361:10688:43629:45944:55:30447:1901300:6281:36261:463:55085:42710:70525:722:6057:42254:55088:492:15031:7121:6529:16226:71027:1902626:44182:6511:71033:70481:16071:280:34476:6351:6366:16556:45429:6812:30163:6267:32210:9452:17126:154:71042:6809:8202:2000234:43619:110034:723:70887:51096:10628:43710:447:379:1903379:46777:480:9303:467:30682:18105:47484:51321:31138:6400:90153:71049:60963:…
22613	ribonucleoprotein complex biogenesis	185 out of 750 genes, 24.7%	916 out of 6473 background genes, 14.2%	2.24e-13	0.00%	ROA1:C1_02450C_A:TSR2:C1_03830C_A:SEN15:C1_04040C_A:ERB1:NOP4:C1_04510W_A:C1_04710C_A:REI1:C1_05220C_A:C1_05230W_A:RPS27A:NOP6:C1_07570C_A:C1_07660W_A:ERD1:C1_07950C_A:C1_07960W_A:DIP2:JIP5:C1_09710C_A:DBP3:C1_10350C_A:FCY23:C1_10950C_A:C1_10970W_A:C1_11000C_A:KRR1:TRP3:CSI2:C1_12440W_A:C1_12680W_A:RMP1:C1_13380W_A:DIM1:C1_13820C_A:C1_14380C_A:C2_00280C_A:C2_00410C_A:C2_00840W_A:C2_02420C_A:UTP22…	32:1410:60258:6361:10688:43629:45944:55:70507:30447:1901300:6281:36261:463:55085:42710:70525:9097:722:6057:42254:55088:492:30174:15031:7121:6529:9082:16226:71027:1902626:44182:110136:6511:71033:70481:16071:280:34476:6351:465:6366:16556:45429:6812:7089:8643:30163:6267:32210:9452:17126:154:71042:6809:8202:2000234:6865:6791:43619:110034:723:162:70887:51096:10628:43710:447:379:19722:1903379:46777:480…
966	RNA 5'-end processing	104 out of 750 genes, 13.9%	421 out of 6473 background genes, 6.5%	6.30e-12	0.00%	ROA1:C1_03830C_A:SEN15:C1_04040C_A:NOP4:C1_04510W_A:REI1:NOP6:C1_07570C_A:C1_07660W_A:C1_07960W_A:DIP2:C1_09710C_A:C1_10350C_A:FCY23:C1_10950C_A:C1_11000C_A:PET127:CSI2:C1_12440W_A:RMP1:C1_13380W_A:DIM1:C1_13820C_A:C1_14380C_A:C2_00280C_A:C2_00410C_A:C2_02420C_A:SCH9:C2_04120C_A:C2_04700C_A:C2_06520C_A:C2_06660W_A:FHL1:C2_06850W_A:RCL1:NSA1:RRP8:RRP15:SMM1:C2_10810W_A:C3_00100W_A:BUD21:BMS1:MNT2:…	32:1410:6361:10688:43629:45944:55:30447:463:55085:70525:722:6057:42254:492:15031:7121:71027:1902626:44182:71033:70481:16071:957:34476:6351:465:6366:6812:6267:154:71042:8202:2000234:43619:110034:723:70887:10628:43710:447:379:1903379:46777:480:9303:467:30682:18105:47484:31138:6400:90153:71049:60963:7186:1522:9058:34475:45945:32880:6493:962:32211:122:464:6810:1990545:44419:42790:472:493:7064:46513:3…
967	rRNA 5'-end processing	103 out of 750 genes, 13.7%	419 out of 6473 background genes, 6.5%	1.23e-11	0.00%	ROA1:C1_03830C_A:SEN15:C1_04040C_A:NOP4:C1_04510W_A:REI1:NOP6:C1_07570C_A:C1_07660W_A:C1_07960W_A:DIP2:C1_09710C_A:C1_10350C_A:FCY23:C1_10950C_A:C1_11000C_A:CSI2:C1_12440W_A:RMP1:C1_13380W_A:DIM1:C1_13820C_A:C1_14380C_A:C2_00280C_A:C2_00410C_A:C2_02420C_A:SCH9:C2_04120C_A:C2_04700C_A:C2_06520C_A:C2_06660W_A:FHL1:C2_06850W_A:RCL1:NSA1:RRP8:RRP15:SMM1:C2_10810W_A:C3_00100W_A:BUD21:BMS1:MNT2:C3_0204…	32:1410:6361:10688:43629:45944:55:30447:463:55085:70525:722:6057:42254:492:15031:7121:71027:1902626:44182:71033:70481:16071:34476:6351:465:6366:6812:6267:154:71042:8202:2000234:43619:110034:723:70887:10628:43710:447:379:1903379:46777:480:9303:467:30682:18105:47484:31138:6400:90153:71049:60963:7186:1522:9058:34475:45945:32880:6493:32211:122:464:6810:1990545:44419:42790:472:493:7064:46513:398:43936…
34471	ncRNA 5'-end processing	103 out of 750 genes, 13.7%	420 out of 6473 background genes, 6.5%	1.46e-11	0.00%	ROA1:C1_03830C_A:SEN15:C1_04040C_A:NOP4:C1_04510W_A:REI1:NOP6:C1_07570C_A:C1_07660W_A:C1_07960W_A:DIP2:C1_09710C_A:C1_10350C_A:FCY23:C1_10950C_A:C1_11000C_A:CSI2:C1_12440W_A:RMP1:C1_13380W_A:DIM1:C1_13820C_A:C1_14380C_A:C2_00280C_A:C2_00410C_A:C2_02420C_A:SCH9:C2_04120C_A:C2_04700C_A:C2_06520C_A:C2_06660W_A:FHL1:C2_06850W_A:RCL1:NSA1:RRP8:RRP15:SMM1:C2_10810W_A:C3_00100W_A:BUD21:BMS1:MNT2:C3_0204…	32:1410:6361:10688:43629:45944:55:30447:463:55085:70525:722:6057:42254:492:15031:7121:71027:1902626:44182:71033:70481:16071:34476:6351:465:6366:6812:6267:154:71042:8202:2000234:43619:110034:723:70887:10628:43710:447:379:1903379:46777:480:9303:467:30682:18105:47484:31138:6400:90153:71049:60963:7186:1522:9058:34475:45945:32880:6493:32211:122:464:6810:1990545:44419:42790:472:493:7064:46513:398:43936…
472	endonucleolytic cleavage to generate mature 5'-end of SSU-rRNA from (SSU-rRNA, 5.8S rRNA, LSU-rRNA)	102 out of 750 genes, 13.6%	417 out of 6473 background genes, 6.4%	2.41e-11	0.00%	ROA1:C1_03830C_A:SEN15:C1_04040C_A:NOP4:C1_04510W_A:REI1:NOP6:C1_07570C_A:C1_07660W_A:C1_07960W_A:DIP2:C1_09710C_A:C1_10350C_A:FCY23:C1_10950C_A:C1_11000C_A:C1_12440W_A:RMP1:C1_13380W_A:DIM1:C1_13820C_A:C1_14380C_A:C2_00280C_A:C2_00410C_A:C2_02420C_A:SCH9:C2_04120C_A:C2_04700C_A:C2_06520C_A:C2_06660W_A:FHL1:C2_06850W_A:RCL1:NSA1:RRP8:RRP15:SMM1:C2_10810W_A:C3_00100W_A:BUD21:BMS1:MNT2:C3_02040C_A:…	32:1410:6361:10688:43629:45944:55:30447:463:55085:70525:722:6057:42254:492:15031:7121:71027:1902626:44182:71033:70481:16071:34476:6351:6366:6812:6267:154:71042:8202:2000234:43619:110034:723:70887:10628:43710:447:379:1903379:46777:480:9303:467:30682:18105:47484:31138:6400:90153:71049:60963:7186:1522:9058:34475:45945:32880:6493:32211:122:6810:1990545:44419:42790:472:493:7064:46513:398:43936:6397:51…
42273	ribosomal large subunit biogenesis	123 out of 750 genes, 16.4%	546 out of 6473 background genes, 8.4%	2.59e-11	0.00%	ROA1:C1_02450C_A:C1_03830C_A:SEN15:C1_04040C_A:ERB1:NOP4:C1_04510W_A:C1_04710C_A:REI1:C1_05220C_A:NOP6:C1_07570C_A:C1_07660W_A:ERD1:C1_07960W_A:JIP5:C1_09710C_A:DBP3:FCY23:C1_10970W_A:C1_11000C_A:TRP3:CSI2:C1_12440W_A:RMP1:C1_13380W_A:C2_00280C_A:UTP22:SCH9:C2_04120C_A:C2_04570W_A:C2_04700C_A:HIS3:C2_05050C_A:C2_05750W_A:CNT:C2_06520C_A:C2_06660W_A:C2_06850W_A:NSA1:RRP8:C2_08530C_A:PES1:RRP15:SMM…	32:1410:60258:6361:43629:45944:55:70507:30447:463:55085:42710:70525:9097:722:6057:42254:55088:492:30174:15031:6529:9082:71027:1902626:44182:110136:6511:71033:70481:280:34476:6351:465:6366:6812:7089:8643:30163:6267:154:71042:8202:6865:6791:43619:110034:723:162:70887:43710:447:379:19722:1903379:480:467:30682:18105:47484:30150:31138:6400:90153:71049:60963:7186:1522:9058:34475:45945:32880:6493:32956:…
478	endonucleolytic cleavage involved in rRNA processing	111 out of 750 genes, 14.8%	473 out of 6473 background genes, 7.3%	3.18e-11	0.00%	ROA1:C1_03830C_A:SEN15:C1_04040C_A:NOP4:C1_04510W_A:REI1:NOP6:C1_07570C_A:C1_07660W_A:C1_07960W_A:DIP2:C1_09710C_A:DBP3:C1_10350C_A:FCY23:C1_10950C_A:C1_11000C_A:KRR1:CSI2:C1_12440W_A:RMP1:C1_13380W_A:DIM1:C1_13820C_A:C1_14380C_A:C2_00280C_A:C2_00410C_A:C2_02420C_A:SCH9:C2_04120C_A:C2_04700C_A:C2_06520C_A:C2_06660W_A:FHL1:C2_06850W_A:RCL1:NSA1:RRP8:C2_08530C_A:RRP15:SMM1:C2_10810W_A:C3_00100W_A:B…	32:1410:6361:10688:43629:45944:55:30447:463:55085:42710:70525:722:6057:42254:55088:492:15031:7121:6529:71027:1902626:44182:71033:70481:16071:34476:6351:465:6366:6812:6267:154:71042:8202:2000234:43619:110034:723:70887:10628:43710:447:379:1903379:46777:480:9303:467:30682:18105:47484:31138:6400:90153:71049:60963:7186:1902274:1522:9058:34475:45945:32880:6493:32211:122:464:6810:1990545:44419:42790:472…
479	endonucleolytic cleavage of tricistronic rRNA transcript (SSU-rRNA, 5.8S rRNA, LSU-rRNA)	111 out of 750 genes, 14.8%	473 out of 6473 background genes, 7.3%	3.18e-11	0.00%	ROA1:C1_03830C_A:SEN15:C1_04040C_A:NOP4:C1_04510W_A:REI1:NOP6:C1_07570C_A:C1_07660W_A:C1_07960W_A:DIP2:C1_09710C_A:DBP3:C1_10350C_A:FCY23:C1_10950C_A:C1_11000C_A:KRR1:CSI2:C1_12440W_A:RMP1:C1_13380W_A:DIM1:C1_13820C_A:C1_14380C_A:C2_00280C_A:C2_00410C_A:C2_02420C_A:SCH9:C2_04120C_A:C2_04700C_A:C2_06520C_A:C2_06660W_A:FHL1:C2_06850W_A:RCL1:NSA1:RRP8:C2_08530C_A:RRP15:SMM1:C2_10810W_A:C3_00100W_A:B…	32:1410:6361:10688:43629:45944:55:30447:463:55085:42710:70525:722:6057:42254:55088:492:15031:7121:6529:71027:1902626:44182:71033:70481:16071:34476:6351:465:6366:6812:6267:154:71042:8202:2000234:43619:110034:723:70887:10628:43710:447:379:1903379:46777:480:9303:467:30682:18105:47484:31138:6400:90153:71049:60963:7186:1902274:1522:9058:34475:45945:32880:6493:32211:122:464:6810:1990545:44419:42790:472…
90502	RNA phosphodiester bond hydrolysis, endonucleolytic	111 out of 750 genes, 14.8%	474 out of 6473 background genes, 7.3%	3.71e-11	0.00%	ROA1:C1_03830C_A:SEN15:C1_04040C_A:NOP4:C1_04510W_A:REI1:NOP6:C1_07570C_A:C1_07660W_A:C1_07960W_A:DIP2:C1_09710C_A:DBP3:C1_10350C_A:FCY23:C1_10950C_A:C1_11000C_A:KRR1:CSI2:C1_12440W_A:RMP1:C1_13380W_A:DIM1:C1_13820C_A:C1_14380C_A:C2_00280C_A:C2_00410C_A:C2_02420C_A:SCH9:C2_04120C_A:C2_04700C_A:C2_06520C_A:C2_06660W_A:FHL1:C2_06850W_A:RCL1:NSA1:RRP8:C2_08530C_A:RRP15:SMM1:C2_10810W_A:C3_00100W_A:B…	32:1410:6361:10688:43629:45944:55:30447:463:55085:42710:70525:722:6057:42254:55088:492:15031:7121:6529:71027:1902626:44182:71033:70481:16071:34476:6351:465:6366:6812:6267:154:71042:8202:2000234:43619:110034:723:70887:10628:43710:447:379:1903379:46777:480:9303:467:30682:18105:47484:31138:6400:90153:71049:60963:7186:1902274:1522:9058:34475:45945:32880:6493:32211:122:464:6810:1990545:44419:42790:472…
469	cleavage involved in rRNA processing	113 out of 750 genes, 15.1%	488 out of 6473 background genes, 7.5%	4.84e-11	0.00%	ROA1:C1_03830C_A:SEN15:C1_04040C_A:NOP4:C1_04510W_A:REI1:NOP6:C1_07570C_A:C1_07660W_A:C1_07960W_A:DIP2:C1_09710C_A:DBP3:C1_10350C_A:FCY23:C1_10950C_A:C1_11000C_A:KRR1:CSI2:C1_12440W_A:RMP1:C1_13380W_A:DIM1:C1_13820C_A:C1_14380C_A:C2_00280C_A:C2_00410C_A:C2_02420C_A:SCH9:C2_04120C_A:C2_04700C_A:C2_06520C_A:C2_06660W_A:FHL1:C2_06850W_A:RCL1:NSA1:RRP8:C2_08530C_A:RRP15:SMM1:C2_10810W_A:C3_00100W_A:B…	32:1410:6361:10688:43629:45944:55:30447:463:55085:42710:70525:722:6057:42254:55088:492:15031:7121:6529:71027:1902626:44182:71033:70481:16071:34476:6351:465:6366:6812:6267:154:71042:8202:2000234:43619:110034:723:70887:10628:43710:447:379:1903379:46777:480:9303:467:30682:18105:47484:31138:6400:90153:71049:60963:7186:1902274:1522:9058:34475:45945:32880:6493:32211:122:464:6810:1990545:44419:42790:472…
90501	RNA phosphodiester bond hydrolysis	113 out of 750 genes, 15.1%	500 out of 6473 background genes, 7.7%	2.88e-10	0.00%	ROA1:C1_03830C_A:SEN15:C1_04040C_A:NOP4:C1_04510W_A:REI1:NOP6:C1_07570C_A:C1_07660W_A:C1_07960W_A:DIP2:C1_09710C_A:DBP3:C1_10350C_A:FCY23:C1_10950C_A:C1_11000C_A:KRR1:CSI2:C1_12440W_A:RMP1:C1_13380W_A:DIM1:C1_13820C_A:C1_14380C_A:C2_00280C_A:C2_00410C_A:C2_02420C_A:SCH9:C2_04120C_A:C2_04700C_A:C2_06520C_A:C2_06660W_A:FHL1:C2_06850W_A:RCL1:NSA1:RRP8:C2_08530C_A:RRP15:SMM1:C2_10810W_A:C3_00100W_A:B…	32:1410:6361:10688:43629:45944:55:30447:463:55085:42710:70525:722:6057:42254:55088:492:15031:7121:6529:71027:1902626:44182:71033:70481:16071:34476:6351:465:6366:6812:6267:154:71042:8202:2000234:43619:110034:723:70887:10628:43710:447:379:1903379:46777:480:9303:467:30682:18105:47484:31138:6400:90153:71049:60963:7186:1902274:1522:9058:34475:45945:32880:6493:32211:122:464:6810:1990545:44419:42790:472…
90305	nucleic acid phosphodiester bond hydrolysis	114 out of 750 genes, 15.2%	518 out of 6473 background genes, 8.0%	1.50e-09	0.00%	ROA1:C1_03830C_A:SEN15:C1_04040C_A:NOP4:C1_04510W_A:REI1:NOP6:C1_07570C_A:C1_07660W_A:C1_07960W_A:DIP2:C1_09710C_A:DBP3:C1_10350C_A:FCY23:C1_10950C_A:C1_11000C_A:KRR1:CSI2:C1_12440W_A:RMP1:C1_13380W_A:DIM1:C1_13820C_A:C1_14380C_A:C2_00280C_A:C2_00410C_A:C2_02420C_A:SCH9:C2_04120C_A:C2_04700C_A:C2_06520C_A:C2_06660W_A:FHL1:C2_06850W_A:RCL1:NSA1:RRP8:C2_08530C_A:RRP15:SMM1:C2_10810W_A:C3_00100W_A:B…	32:1410:6361:10688:43629:45944:55:30447:463:55085:42710:70525:722:6057:42254:55088:492:15031:7121:6529:71027:1902626:44182:6511:71033:70481:16071:34476:6351:465:6366:6812:6267:1901255:154:71042:8202:2000234:43619:110034:723:70887:10628:43710:447:379:1903379:46777:480:9303:467:30682:18105:47484:31138:6400:90153:71049:60963:7186:1902274:1522:9058:34475:45945:32880:6493:32211:122:464:6810:1990545:44…
27	ribosomal large subunit assembly	40 out of 750 genes, 5.3%	105 out of 6473 background genes, 1.6%	1.72e-09	0.00%	C1_04040C_A:ERB1:NOP4:C1_04710C_A:ERD1:JIP5:C1_09710C_A:C1_10970W_A:TRP3:CSI2:C1_12440W_A:UTP22:C2_05750W_A:BMS1:C3_01560W_A:C3_02040C_A:C3_02350W_A:C3_02670W_A:MAK21:C3_05160C_A:QDR2:C4_05010W_A:C4_05230C_A:C4_05330C_A:RMT2:SPB4:CIC1:DBP7:C7_03400C_A:ENP2:C7_03840W_A:UTP18:BUD22:CR_01410C_A:CR_04170W_A:NOC2:SDA1:TSR1:SSF1:CR_10470C_A	43629:55:70507:30447:463:42710:42254:55088:492:30174:1902626:110136:34476:465:7089:30163:6267:71042:162:447:480:467:71049:34475:32956:464:6409:472:6397:30036:6621:27:42274:6486:71038:6401:17148:6614:71035:289:30490:9267:44011:6412:1990961:42273:36170:16075:70475:32968:8298:462:71216:71051:50821:56:470:36180:18216:466:71031:1765:6364:461:42493:390:35690
42255	ribosome assembly	44 out of 750 genes, 5.9%	125 out of 6473 background genes, 1.9%	3.15e-09	0.00%	C1_04040C_A:ERB1:NOP4:C1_04710C_A:RPS27A:ERD1:JIP5:C1_09710C_A:C1_10970W_A:TRP3:CSI2:C1_12440W_A:UTP22:C2_05750W_A:BMS1:C3_01560W_A:C3_02040C_A:C3_02350W_A:C3_02670W_A:MAK21:C3_05160C_A:QDR2:C4_05010W_A:C4_05230C_A:C4_05330C_A:RMT2:C5_01540W_A:SPB4:CIC1:NIP7:DBP7:C7_03400C_A:ENP2:C7_03840W_A:UTP18:BUD22:CR_01410C_A:CR_04170W_A:NOC2:SDA1:CR_07080W_A:TSR1:SSF1:CR_10470C_A	43629:55:70507:30447:463:42710:42254:55088:492:30174:1902626:110136:34476:465:7089:30163:6267:71042:162:447:480:467:71049:34475:32956:464:6409:472:6397:30036:6621:27:42274:45454:6486:71038:6401:17148:6614:71035:43161:289:30490:9267:44011:6412:42256:1990961:42273:36170:16075:70475:32968:8298:462:71216:71051:50821:15893:56:54:470:36180:42255:18216:466:71031:28:1765:6364:461:42493:390:35690
463	maturation of LSU-rRNA from tricistronic rRNA transcript (SSU-rRNA, 5.8S rRNA, LSU-rRNA)	96 out of 750 genes, 12.8%	429 out of 6473 background genes, 6.6%	4.39e-08	0.00%	ROA1:C1_02450C_A:C1_03830C_A:SEN15:NOP4:C1_04510W_A:C1_04710C_A:REI1:C1_05220C_A:NOP6:C1_07570C_A:C1_07660W_A:ERD1:C1_07960W_A:DBP3:FCY23:C1_11000C_A:TRP3:CSI2:C1_12440W_A:RMP1:C1_13380W_A:C2_00280C_A:SCH9:C2_04120C_A:C2_04700C_A:HIS3:C2_05050C_A:C2_05750W_A:CNT:C2_06520C_A:C2_06660W_A:C2_06850W_A:RRP8:C2_08530C_A:RRP15:SMM1:C3_01560W_A:MNT2:ILV2:C3_02670W_A:C3_02850C_A:CEM1:C3_05160C_A:C3_05380W…	32:1410:6361:43629:45944:55:70507:30447:463:55085:42710:70525:9097:722:6057:42254:55088:492:15031:6529:9082:71027:1902626:44182:6511:71033:70481:34476:6351:465:6366:6812:8643:30163:6267:154:71042:8202:6865:6791:43619:110034:723:162:70887:447:43710:379:19722:1903379:480:467:30682:18105:47484:30150:31138:6400:90153:71049:60963:7186:1522:9058:34475:45945:32880:6493:32956:16070:464:6810:1990545:44419…
470	maturation of LSU-rRNA	96 out of 750 genes, 12.8%	431 out of 6473 background genes, 6.7%	5.80e-08	0.00%	ROA1:C1_02450C_A:C1_03830C_A:SEN15:NOP4:C1_04510W_A:C1_04710C_A:REI1:C1_05220C_A:NOP6:C1_07570C_A:C1_07660W_A:ERD1:C1_07960W_A:DBP3:FCY23:C1_11000C_A:TRP3:CSI2:C1_12440W_A:RMP1:C1_13380W_A:C2_00280C_A:SCH9:C2_04120C_A:C2_04700C_A:HIS3:C2_05050C_A:C2_05750W_A:CNT:C2_06520C_A:C2_06660W_A:C2_06850W_A:RRP8:C2_08530C_A:RRP15:SMM1:C3_01560W_A:MNT2:ILV2:C3_02670W_A:C3_02850C_A:CEM1:C3_05160C_A:C3_05380W…	32:1410:6361:43629:45944:55:70507:30447:463:55085:42710:70525:9097:722:6057:42254:55088:492:15031:6529:9082:71027:1902626:44182:6511:71033:70481:34476:6351:465:6366:6812:8643:30163:6267:154:71042:8202:6865:6791:43619:110034:723:162:70887:447:43710:379:19722:1903379:480:467:30682:18105:47484:30150:31138:6400:90153:71049:60963:7186:1522:9058:34475:45945:32880:6493:32956:16070:464:6810:1990545:44419…
460	maturation of 5.8S rRNA	45 out of 750 genes, 6.0%	144 out of 6473 background genes, 2.2%	1.81e-07	0.00%	C1_03830C_A:C1_04040C_A:C1_07660W_A:C1_07960W_A:DIP2:C1_09710C_A:DBP3:KRR1:CSI2:RMP1:C1_13820C_A:C1_14380C_A:C2_00410C_A:C2_06660W_A:FHL1:RCL1:RRP15:BUD21:C3_01560W_A:C3_02040C_A:C3_02350W_A:C3_05160C_A:NSA2:RAD4:DUR4:C4_00490W_A:C4_00690C_A:HIT1:SAS10:RRP42:C4_04520W_A:C4_05330C_A:UTP13:C5_03920C_A:NOP5:CIC1:C7_02160W_A:C7_03400C_A:ENP1:C7_03850W_A:UTP18:CR_02420W_A:RRP9:DBP8:CR_07080W_A	10688:43629:45944:55:70507:30447:463:55085:42254:492:1902626:71033:70481:16071:34476:6351:465:30163:6267:71042:447:480:9303:467:71049:60963:34475:32956:32211:122:464:472:6397:6270:27:42274:71038:6401:70124:294:17183:34427:6265:17148:1901917:43161:71035:973:30490:9267:6298:6412:494:42256:42273:36170:16075:8298:71028:71039:462:71216:71051:50821:6289:56:54:36180:466:16973:71031:6364:42493:390:35690
466	maturation of 5.8S rRNA from tricistronic rRNA transcript (SSU-rRNA, 5.8S rRNA, LSU-rRNA)	45 out of 750 genes, 6.0%	144 out of 6473 background genes, 2.2%	1.81e-07	0.00%	C1_03830C_A:C1_04040C_A:C1_07660W_A:C1_07960W_A:DIP2:C1_09710C_A:DBP3:KRR1:CSI2:RMP1:C1_13820C_A:C1_14380C_A:C2_00410C_A:C2_06660W_A:FHL1:RCL1:RRP15:BUD21:C3_01560W_A:C3_02040C_A:C3_02350W_A:C3_05160C_A:NSA2:RAD4:DUR4:C4_00490W_A:C4_00690C_A:HIT1:SAS10:RRP42:C4_04520W_A:C4_05330C_A:UTP13:C5_03920C_A:NOP5:CIC1:C7_02160W_A:C7_03400C_A:ENP1:C7_03850W_A:UTP18:CR_02420W_A:RRP9:DBP8:CR_07080W_A	10688:43629:45944:55:70507:30447:463:55085:42254:492:1902626:71033:70481:16071:34476:6351:465:30163:6267:71042:447:480:9303:467:71049:60963:34475:32956:32211:122:464:472:6397:6270:27:42274:71038:6401:70124:294:17183:34427:6265:17148:1901917:43161:71035:973:30490:9267:6298:6412:494:42256:42273:36170:16075:8298:71028:71039:462:71216:71051:50821:6289:56:54:36180:466:16973:71031:6364:42493:390:35690
8652	cellular amino acid biosynthetic process	34 out of 750 genes, 4.5%	97 out of 6473 background genes, 1.5%	1.17e-06	0.00%	LEU4:HOM6:LYS2:ARG2:GLT1:SAM4:ARG5,6:TRP3:ARO8:BAT21:LYS22:HIS3:IDP1:ILV1:C2_08530C_A:ILV2:ARG11:LYS9:HIS4:HIS5:CPA1:ARG8:HOM3:TRP5:TRP4:THR1:THR4:HIS1:ARG4:HIS7:CPA2:LYS12:TRP2:CR_04880W_A	19284:9072:463:6567:70791:9097:6553:45329:9085:6529:9082:7155:19676:8643:162:9073:70887:19878:6537:480:9088:42450:30150:6526:50667:9083:9090:6543:27:45454:6102:9074:8152:43161:44406:46498:6355:6525:32258:6412:19477:9092:97054:36267:6207:9064:1990575:949:6623:34727:10045:9094:6592:6545:9099:9086:70409:105:9098:35690:6571
6082	organic acid metabolic process	80 out of 750 genes, 10.7%	356 out of 6473 background genes, 5.5%	1.85e-06	0.00%	LEU4:SPE1:HOM6:LYS2:C1_02970W_A:GOR1:STR2:GPM2:ARG2:PHO87:C1_05990C_A:GLT1:CAT8:ADH2:SAM4:ENO1:ARG5,6:GLY1:GAD1:TRP3:ARO8:ARO3:ALD5:GPM1:BAT21:LYS22:HIS3:CDC19:IDP1:C2_05980C_A:ILV1:VAS1:DQD1:ARA1:C2_08530C_A:ILV2:GLX3:ARG11:BAT22:LYS9:TDH3:C3_06950W_A:TPI1:HIS4:CAR2:HIS5:ILV6:CPA1:FBA1:ARG8:HOM3:TRP5:PDC11:TRP4:THR1:THR4:GRP2:CAR1:PFK1:HIS1:PGK1:MAE1:PAD1:PFK2:ARG4:HIS7:CPA2:LYS12:TRP2:BIO5:BIO4…	6006:32889:19284:6596:45944:1900443:30447:6002:9072:463:48315:55085:6567:6116:70791:9097:6553:51666:97080:45329:9085:15810:6529:6814:9082:6090:90368:7155:70785:19676:6511:6351:61414:30643:34599:8643:70783:46835:1678:6730:6508:6790:6768:162:9073:70887:19243:44416:19878:2001234:6537:480:9088:42450:422:30150:19413:6915:19752:6526:6538:6000:19655:50667:6817:9436:46677:19395:122:46015:9083:6068:6797:4…
43436	oxoacid metabolic process	79 out of 750 genes, 10.5%	350 out of 6473 background genes, 5.4%	1.90e-06	0.00%	LEU4:SPE1:HOM6:LYS2:GOR1:STR2:GPM2:ARG2:PHO87:C1_05990C_A:GLT1:CAT8:ADH2:SAM4:ENO1:ARG5,6:GLY1:GAD1:TRP3:ARO8:ARO3:ALD5:GPM1:BAT21:LYS22:HIS3:CDC19:IDP1:C2_05980C_A:ILV1:VAS1:DQD1:ARA1:C2_08530C_A:ILV2:GLX3:ARG11:BAT22:LYS9:TDH3:C3_06950W_A:TPI1:HIS4:CAR2:HIS5:ILV6:CPA1:FBA1:ARG8:HOM3:TRP5:PDC11:TRP4:THR1:THR4:GRP2:CAR1:PFK1:HIS1:PGK1:MAE1:PAD1:PFK2:ARG4:HIS7:CPA2:LYS12:TRP2:BIO5:BIO4:BIO3:BIO2:V…	6006:32889:19284:6596:45944:1900443:30447:6002:9072:463:48315:55085:6567:6116:70791:9097:6553:51666:97080:45329:9085:15810:6529:6814:9082:6090:90368:7155:70785:19676:6511:6351:61414:30643:34599:8643:70783:46835:1678:6730:6508:6790:6768:162:9073:70887:19243:44416:19878:2001234:6537:480:9088:42450:422:30150:19413:6915:19752:6526:6538:6000:19655:50667:6817:9436:46677:19395:122:46015:9083:6068:6797:4…
19752	carboxylic acid metabolic process	77 out of 750 genes, 10.3%	338 out of 6473 background genes, 5.2%	1.99e-06	0.00%	LEU4:SPE1:HOM6:LYS2:GOR1:STR2:GPM2:ARG2:C1_05990C_A:GLT1:CAT8:ADH2:SAM4:ENO1:ARG5,6:GLY1:GAD1:TRP3:ARO8:ARO3:ALD5:GPM1:BAT21:LYS22:HIS3:CDC19:IDP1:C2_05980C_A:ILV1:VAS1:DQD1:ARA1:C2_08530C_A:ILV2:GLX3:ARG11:BAT22:LYS9:TDH3:TPI1:HIS4:CAR2:HIS5:ILV6:CPA1:FBA1:ARG8:HOM3:TRP5:PDC11:TRP4:THR1:THR4:GRP2:CAR1:PFK1:HIS1:PGK1:MAE1:PAD1:PFK2:ARG4:HIS7:CPA2:LYS12:TRP2:BIO5:BIO4:BIO3:BIO2:VHT1:LAP3:HXK2:CR_0…	6006:32889:19284:6596:45944:1900443:30447:6002:9072:463:48315:55085:6567:6116:70791:9097:6553:51666:45329:9085:15810:6529:9082:6090:90368:7155:70785:19676:6511:6351:61414:34599:8643:70783:46835:1678:6730:6508:6790:6768:162:9073:70887:19243:44416:19878:2001234:6537:480:9088:42450:422:30150:19413:6915:19752:6526:6538:6000:19655:50667:9436:46677:19395:122:46015:9083:6068:43418:43458:9090:6096:6543:5…
16070	RNA metabolic process	207 out of 750 genes, 27.6%	1246 out of 6473 background genes, 19.2%	2.50e-06	0.00%	ROA1:C1_02450C_A:TSR2:C1_03830C_A:SEN15:C1_04040C_A:ERB1:NOP4:C1_04510W_A:C1_04710C_A:PSF2:REI1:C1_05220C_A:C1_05230W_A:RPS27A:NOP6:DHH1:C1_07570C_A:C1_07660W_A:ERD1:C1_07950C_A:C1_07960W_A:CAT8:DIP2:C1_09710C_A:DBP3:C1_10350C_A:FCY23:C1_10950C_A:C1_10970W_A:C1_11000C_A:PET127:KRR1:TRP3:CSI2:C1_12440W_A:C1_12670C_A:RMP1:C1_13380W_A:DIM1:C1_13820C_A:C1_14380C_A:C2_00280C_A:C2_00410C_A:C2_00840W_A:…	32:6974:6261:1410:60258:6361:10688:43629:45944:1900443:55:70507:30447:1901300:6281:36261:463:55085:42710:70525:9097:722:6057:42254:55088:492:30174:15031:7121:6529:9082:16226:71027:6334:1902626:44182:727:7155:70785:6511:71033:70481:16071:280:957:34476:465:6351:6366:61414:16556:45429:6812:70716:8643:30163:6267:32210:9452:1901255:17126:154:71042:6809:8202:2000234:70783:6865:10603:6791:43935:43619:11…
16053	organic acid biosynthetic process	46 out of 750 genes, 6.1%	164 out of 6473 background genes, 2.5%	5.84e-06	0.00%	LEU4:SPE1:HOM6:LYS2:C1_02970W_A:ARG2:C1_05990C_A:GLT1:SAM4:ARG5,6:TRP3:ARO8:ARO3:ALD5:BAT21:LYS22:HIS3:CDC19:IDP1:ILV1:C2_08530C_A:ILV2:ARG11:LYS9:HIS4:HIS5:ILV6:CPA1:ARG8:HOM3:TRP5:TRP4:THR1:THR4:HIS1:ARG4:HIS7:CPA2:LYS12:TRP2:BIO5:BIO4:BIO3:BIO2:CR_04880W_A:ARO2	19284:6596:30447:9072:463:55085:6567:70791:9097:6553:45329:9085:6529:9082:6090:7155:19676:8643:162:9073:70887:44416:19878:6537:480:9088:42450:30150:19413:6526:50667:9083:9090:6096:6543:27:9102:45454:6102:6338:51180:9074:8152:52699:43161:44406:46498:6696:6355:6525:1903257:42866:32258:9267:16573:6412:19477:36170:9092:97054:61621:36267:6207:71216:9446:9064:1990575:949:6623:34727:10045:36180:9094:659…
1901360	organic cyclic compound metabolic process	289 out of 750 genes, 38.5%	1904 out of 6473 background genes, 29.4%	9.34e-06	0.00%	POL93:ROA1:CWH8:C1_02380C_A:C1_02450C_A:SNO1:RAD16:XOG1:TSR2:C1_03830C_A:SEN15:C1_04040C_A:ERB1:GPM2:NOP4:C1_04510W_A:C1_04710C_A:PSF2:REI1:C1_05220C_A:C1_05230W_A:RPS27A:BUD16:NOP6:DHH1:YMC1:C1_07570C_A:C1_07660W_A:ERD1:C1_07950C_A:C1_07960W_A:CAT8:DIP2:SAM4:ENO1:GUA1:LIP10:LIP6:C1_09610W_A:C1_09710C_A:URA1:DBP3:C1_10350C_A:FGR41:FCY23:C1_10950C_A:C1_10970W_A:C1_11000C_A:PET127:C1_11370C_A:KRR1:…	32:6974:6261:6006:1410:32889:60258:19284:6361:10688:43629:45944:1900443:55:70507:30447:1901300:6002:6217:9072:36261:6281:31589:463:48315:55085:42710:7004:9186:9972:43103:70525:70791:9097:16239:722:6057:42254:72530:8615:55088:492:30174:43066:15031:15810:7121:6529:10994:9082:16226:1904541:76:71027:6090:6334:1902626:44182:1990539:727:7155:6177:70785:71033:6511:70481:42276:42823:16071:280:957:34476:4…
22618	ribonucleoprotein complex assembly	51 out of 750 genes, 6.8%	194 out of 6473 background genes, 3.0%	9.57e-06	0.00%	C1_04040C_A:ERB1:NOP4:C1_04710C_A:RPS27A:ERD1:JIP5:C1_09710C_A:C1_10970W_A:TRP3:CSI2:C1_12440W_A:C2_00280C_A:UTP22:C2_05750W_A:C3_00100W_A:BMS1:C3_01560W_A:C3_02040C_A:C3_02350W_A:C3_02670W_A:MAK21:C3_05160C_A:QDR2:RLP24:HIT1:C4_03150W_A:C4_05010W_A:C4_05230C_A:C4_05330C_A:RMT2:C5_01540W_A:SPB4:CIC1:NIP7:DBP7:C7_03400C_A:ENP2:C7_03840W_A:UTP18:BUD22:CR_01410C_A:CR_04110W_A:CR_04170W_A:NOC2:SDA1:C…	43629:55:70507:30447:463:42710:42254:55088:492:30174:1902626:110136:34476:465:7089:30163:6267:71042:162:447:480:467:71049:6457:34475:32956:464:6409:472:493:398:6397:30036:6621:27:42274:45454:6486:71038:6401:349:17148:6614:71035:43161:289:30490:9267:44011:6412:42256:1990961:42273:34247:36170:16075:70475:32968:8298:462:71216:31120:71051:50821:15893:56:54:470:36180:42255:18216:466:71031:28:1765:245:…
46483	heterocycle metabolic process	267 out of 750 genes, 35.6%	1736 out of 6473 background genes, 26.8%	1.43e-05	0.00%	POL93:ROA1:C1_02380C_A:C1_02450C_A:SNO1:RAD16:TSR2:C1_03830C_A:SEN15:C1_04040C_A:ERB1:GPM2:NOP4:C1_04510W_A:C1_04710C_A:PSF2:REI1:C1_05220C_A:C1_05230W_A:RPS27A:BUD16:NOP6:DHH1:YMC1:C1_07570C_A:C1_07660W_A:ERD1:C1_07950C_A:C1_07960W_A:CAT8:DIP2:SAM4:ENO1:GUA1:LIP10:C1_09710C_A:URA1:DBP3:C1_10350C_A:FCY23:C1_10950C_A:C1_10970W_A:C1_11000C_A:PET127:C1_11370C_A:KRR1:TRP3:CSI2:C1_12440W_A:C1_12670C_A…	32:6974:6261:6006:1410:32889:60258:19284:6361:10688:43629:45944:1900443:55:70507:30447:1901300:6002:6217:36261:6281:463:48315:55085:42710:7004:9186:9972:43103:70525:70791:9097:722:6057:42254:72530:8615:55088:492:30174:43066:15031:15810:7121:6529:10994:9082:16226:76:71027:6090:6334:1902626:44182:727:7155:6177:70785:71033:6511:70481:42276:42823:16071:280:957:34476:465:6351:6366:61414:16556:45429:68…
6725	cellular aromatic compound metabolic process	266 out of 750 genes, 35.5%	1730 out of 6473 background genes, 26.7%	1.61e-05	0.00%	POL93:ROA1:C1_02380C_A:C1_02450C_A:SNO1:RAD16:TSR2:C1_03830C_A:SEN15:C1_04040C_A:ERB1:GPM2:NOP4:C1_04510W_A:C1_04710C_A:PSF2:REI1:C1_05220C_A:C1_05230W_A:RPS27A:BUD16:NOP6:DHH1:YMC1:C1_07570C_A:C1_07660W_A:ERD1:C1_07950C_A:C1_07960W_A:CAT8:DIP2:SAM4:ENO1:GUA1:LIP10:C1_09710C_A:URA1:DBP3:C1_10350C_A:FCY23:C1_10950C_A:C1_10970W_A:C1_11000C_A:PET127:C1_11370C_A:KRR1:TRP3:CSI2:C1_12440W_A:C1_12670C_A…	32:6974:6261:6006:1410:32889:60258:19284:6361:10688:43629:45944:1900443:55:70507:30447:1901300:6002:6217:9072:36261:6281:463:48315:55085:42710:7004:9186:9972:43103:70525:70791:9097:722:6057:42254:72530:8615:55088:492:30174:43066:15031:15810:7121:6529:10994:6725:9082:16226:76:71027:6090:6334:1902626:44182:727:7155:6177:70785:71033:6511:70481:42276:42823:16071:280:957:34476:465:6351:6366:61414:1655…
6090	pyruvate metabolic process	15 out of 750 genes, 2.0%	26 out of 6473 background genes, 0.4%	2.28e-05	0.00%	GPM2:ENO1:GPM1:CDC19:TDH3:TPI1:FBA1:PDC11:GRP2:PFK1:PGK1:MAE1:PFK2:HXK2:PGI1	6006:32889:30447:6002:48315:51666:15810:6090:6511:46835:1678:44416:2001234:6915:6000:19655:46015:6096:51701:6520:6559:70072:7035:7160:15976:51453:15886:43161:44406:44409:6696:42866:9267:32445:36170:6569:30448:61621:51156:6013:71852:71216:6094:7163:949:51211:46323:36180:45069:30388:9438:6108:72593
71826	ribonucleoprotein complex subunit organization	51 out of 750 genes, 6.8%	199 out of 6473 background genes, 3.1%	2.41e-05	0.00%	C1_04040C_A:ERB1:NOP4:C1_04710C_A:RPS27A:ERD1:JIP5:C1_09710C_A:C1_10970W_A:TRP3:CSI2:C1_12440W_A:C2_00280C_A:UTP22:C2_05750W_A:C3_00100W_A:BMS1:C3_01560W_A:C3_02040C_A:C3_02350W_A:C3_02670W_A:MAK21:C3_05160C_A:QDR2:RLP24:HIT1:C4_03150W_A:C4_05010W_A:C4_05230C_A:C4_05330C_A:RMT2:C5_01540W_A:SPB4:CIC1:NIP7:DBP7:C7_03400C_A:ENP2:C7_03840W_A:UTP18:BUD22:CR_01410C_A:CR_04110W_A:CR_04170W_A:NOC2:SDA1:C…	43629:55:70507:30447:463:42710:42254:55088:492:30174:1902626:110136:34476:465:7089:30163:6267:71042:162:447:480:467:71049:6457:34475:32956:464:6409:472:493:398:6397:30036:6621:27:42274:45454:6486:71038:6401:349:17148:6614:71035:43161:289:30490:9267:44011:6412:42256:1990961:42273:34247:36170:16075:70475:32968:8298:462:71216:31120:71051:50821:15893:56:54:470:36180:42255:18216:466:71031:28:1765:245:…
6096	glycolytic process	12 out of 750 genes, 1.6%	17 out of 6473 background genes, 0.3%	2.43e-05	0.00%	GPM2:ENO1:GPM1:CDC19:TDH3:TPI1:FBA1:PFK1:PGK1:PFK2:HXK2:PGI1	6006:32889:30447:6002:48315:15810:6090:6511:46835:1678:44416:2001234:6915:6000:46015:6096:51701:70072:7035:7160:15976:51453:15886:43161:44406:44409:6696:42866:9267:32445:36170:30448:61621:51156:6013:71852:71216:6094:7163:51211:46323:36180:30388:72593
6757	ATP generation from ADP	12 out of 750 genes, 1.6%	17 out of 6473 background genes, 0.3%	2.43e-05	0.00%	GPM2:ENO1:GPM1:CDC19:TDH3:TPI1:FBA1:PFK1:PGK1:PFK2:HXK2:PGI1	6006:32889:30447:6002:48315:15810:6090:6511:46835:1678:44416:2001234:6915:6000:46015:6096:51701:70072:7035:7160:15976:51453:15886:43161:44406:44409:6696:42866:9267:32445:36170:30448:61621:51156:6013:71852:71216:6094:7163:51211:46323:36180:30388:72593
480	endonucleolytic cleavage in 5'-ETS of tricistronic rRNA transcript (SSU-rRNA, 5.8S rRNA, LSU-rRNA)	82 out of 750 genes, 10.9%	390 out of 6473 background genes, 6.0%	3.04e-05	0.00%	ROA1:C1_03830C_A:SEN15:C1_04040C_A:NOP4:C1_04510W_A:REI1:NOP6:C1_07570C_A:C1_07660W_A:C1_07960W_A:DIP2:C1_09710C_A:C1_10350C_A:FCY23:C1_11000C_A:C1_12440W_A:RMP1:C1_13820C_A:C1_14380C_A:C2_00280C_A:C2_00410C_A:C2_02420C_A:SCH9:C2_04120C_A:C2_06520C_A:C2_06660W_A:FHL1:C2_06850W_A:RCL1:NSA1:RRP8:C2_08530C_A:RRP15:SMM1:C2_10810W_A:C3_00100W_A:BUD21:BMS1:MNT2:C3_02040C_A:C3_02670W_A:C3_02850C_A:QDR2:…	32:1410:6361:10688:43629:45944:55:30447:463:55085:42710:70525:722:6057:42254:55088:492:7121:6529:71027:1902626:44182:71033:70481:16071:34476:6351:6366:6812:6267:71042:8202:43619:110034:723:70887:10628:43710:447:379:1903379:480:9303:467:30682:18105:47484:31138:6400:90153:71049:60963:7186:1902274:1522:9058:34475:45945:32880:6493:32211:122:6810:1990545:44419:42790:472:7064:46513:398:43936:6397:51726…
1901605	alpha-amino acid metabolic process	37 out of 750 genes, 4.9%	124 out of 6473 background genes, 1.9%	3.27e-05	0.00%	LEU4:HOM6:LYS2:STR2:ARG2:GLT1:ADH2:SAM4:ARG5,6:GLY1:GAD1:TRP3:ARO8:BAT21:LYS22:IDP1:ILV1:C2_08530C_A:ILV2:ARG11:LYS9:CAR2:CPA1:ARG8:HOM3:TRP5:PDC11:TRP4:THR1:THR4:CAR1:ARG4:CPA2:LYS12:TRP2:LAP3:CR_04880W_A	19284:9072:463:6567:6116:70791:9097:6553:45329:9085:6529:9082:6090:90368:19676:34599:8643:6730:6508:6790:162:9073:70887:19878:6537:480:9088:42450:30150:6526:6538:19655:50667:46677:122:9083:6068:43418:43458:9090:6543:27:45454:6102:19346:6559:9074:8152:43161:46498:6696:6544:6355:6525:32258:6412:19477:19547:6569:947:9092:97054:10121:36267:6591:6207:9064:15893:1990575:949:6623:34727:45069:9094:6592:6…
44281	small molecule metabolic process	129 out of 750 genes, 17.2%	714 out of 6473 background genes, 11.0%	5.16e-05	0.00%	LEU4:SPE1:CWH8:SNO1:HOM6:LYS2:C1_02970W_A:GOR1:XOG1:STR2:GPM2:DUR1,2:ARG2:PHO87:C1_05990C_A:BUD16:GLT1:CAT8:ADH2:SAM4:ENO1:ZWF1:ARG5,6:GUA1:LIP6:C1_09610W_A:URA1:FGR41:GLY1:C1_11080W_A:GAD1:TRP3:RIB7:ARO8:HGT7:APT1:ARO3:ALD5:GPM1:C2_03360W_A:BAT21:LYS22:HIS3:CDC19:IDP1:C2_05980C_A:CNT:ILV1:C2_06430C_A:VAS1:ARE2:AAH1:DQD1:RNR22:ARA1:C2_08460C_A:C2_08530C_A:FCY21:GPD1:GAL4:RHR2:C3_01540W_A:ILV2:GLX…	6006:32889:19284:6596:45944:1900443:30447:6002:6217:45991:9072:463:31589:48315:55085:6567:42710:9186:9972:43103:6116:70791:9097:16239:72530:8615:55088:43066:6553:51666:97080:6807:45329:9085:6740:15810:6529:6814:6725:9082:1904541:6090:90368:44182:1990539:6071:6003:7155:6177:70785:19676:6511:71470:42823:6351:61414:42843:8610:30643:34599:8643:52837:15848:9263:36177:8202:70783:46835:42542:1678:6730:6…
46031	ADP metabolic process	12 out of 750 genes, 1.6%	18 out of 6473 background genes, 0.3%	6.54e-05	0.00%	GPM2:ENO1:GPM1:CDC19:TDH3:TPI1:FBA1:PFK1:PGK1:PFK2:HXK2:PGI1	6006:32889:30447:6002:48315:15810:6090:6511:46835:1678:44416:2001234:6915:6000:46015:6096:51701:70072:7035:7160:15976:51453:15886:43161:44406:44409:6696:42866:9267:32445:36170:30448:61621:51156:6013:71852:71216:6094:7163:51211:46323:36180:30388:72593
1901607	alpha-amino acid biosynthetic process	29 out of 750 genes, 3.9%	87 out of 6473 background genes, 1.3%	7.42e-05	0.00%	LEU4:HOM6:LYS2:ARG2:GLT1:SAM4:ARG5,6:TRP3:ARO8:BAT21:LYS22:IDP1:ILV1:C2_08530C_A:ILV2:ARG11:LYS9:CPA1:ARG8:HOM3:TRP5:TRP4:THR1:THR4:ARG4:CPA2:LYS12:TRP2:CR_04880W_A	19284:9072:463:6567:70791:9097:6553:45329:9085:6529:9082:19676:8643:162:9073:70887:19878:6537:480:9088:42450:30150:6526:50667:9083:9090:6543:27:45454:6102:9074:8152:43161:46498:6355:6525:32258:6412:19477:9092:97054:36267:6207:9064:1990575:949:6623:34727:9094:6592:6545:9099:9086:70409:9098:35690:6571
46394	carboxylic acid biosynthetic process	42 out of 750 genes, 5.6%	155 out of 6473 background genes, 2.4%	8.27e-05	0.00%	LEU4:SPE1:HOM6:LYS2:ARG2:C1_05990C_A:GLT1:SAM4:ARG5,6:TRP3:ARO8:ALD5:BAT21:LYS22:HIS3:CDC19:IDP1:ILV1:C2_08530C_A:ILV2:ARG11:LYS9:HIS4:HIS5:CPA1:ARG8:HOM3:TRP5:TRP4:THR1:THR4:HIS1:ARG4:HIS7:CPA2:LYS12:TRP2:BIO5:BIO4:BIO3:BIO2:CR_04880W_A	19284:6596:30447:9072:463:55085:6567:70791:9097:6553:45329:9085:6529:9082:6090:7155:19676:8643:162:9073:70887:44416:19878:6537:480:9088:42450:30150:19413:6526:50667:9083:9090:6096:6543:27:9102:45454:6102:6338:51180:9074:8152:43161:44406:46498:6696:6355:6525:42866:32258:9267:16573:6412:19477:36170:9092:97054:61621:36267:6207:71216:9446:9064:1990575:949:6623:34727:10045:36180:9094:6592:6545:9099:90…
6520	cellular amino acid metabolic process	48 out of 750 genes, 6.4%	190 out of 6473 background genes, 2.9%	0.00010	0.00%	LEU4:HOM6:LYS2:STR2:ARG2:GLT1:ADH2:SAM4:ARG5,6:GLY1:GAD1:TRP3:ARO8:ARO3:BAT21:LYS22:HIS3:IDP1:ILV1:VAS1:C2_08530C_A:ILV2:ARG11:BAT22:LYS9:HIS4:CAR2:HIS5:ILV6:CPA1:ARG8:HOM3:TRP5:PDC11:TRP4:THR1:THR4:CAR1:HIS1:MAE1:ARG4:HIS7:CPA2:LYS12:TRP2:LAP3:CR_04880W_A:ARO2	19284:9072:463:6567:6116:70791:9097:6553:51666:45329:9085:6529:9082:6090:90368:7155:19676:34599:8643:6730:6508:6790:162:9073:70887:19878:6537:480:9088:42450:30150:6526:6538:19655:50667:46677:122:9083:6068:43418:43458:9090:6543:27:45454:6102:19346:6520:6559:9074:8152:43161:44406:46498:6696:6544:6355:6525:32258:2181:6412:19477:19547:6569:947:9092:97054:10121:36267:6591:6207:9064:15893:1990575:949:6…
44283	small molecule biosynthetic process	79 out of 750 genes, 10.5%	381 out of 6473 background genes, 5.9%	0.00010	0.00%	LEU4:SPE1:CWH8:SNO1:HOM6:LYS2:C1_02970W_A:XOG1:ARG2:C1_05990C_A:BUD16:GLT1:ADH2:SAM4:ENO1:ARG5,6:LIP6:C1_09610W_A:FGR41:TRP3:RIB7:ARO8:HGT7:ARO3:ALD5:GPM1:BAT21:LYS22:HIS3:CDC19:IDP1:CNT:ILV1:C2_08530C_A:FCY21:GPD1:RHR2:C3_01540W_A:ILV2:PTR22:ARG11:THI4:LYS9:HIS4:HIS5:ILV6:CPA1:FBA1:ARG8:HOM3:TRP5:PDC11:TRP4:THR1:THR4:PCL1:C5_03480C_A:C5_03530C_A:C5_03840W_A:HIS1:PGK1:BMT4:YOX1:ARG4:HIS7:CPA2:LYS…	6006:32889:19284:6596:30447:6002:9072:463:31589:48315:55085:6567:42710:6116:70791:9097:16239:72530:8615:55088:43066:6553:45329:9085:15810:6529:9082:1904541:6090:44182:1990539:6071:7155:6511:19676:71470:42823:8610:8643:52837:15848:46835:1678:70879:162:9073:70887:44416:36001:19878:2001234:6863:35442:6537:480:9088:42450:30150:19413:6526:45333:71930:36164:6000:42821:19655:50667:6506:6470:46015:9083:6…
6165	nucleoside diphosphate phosphorylation	12 out of 750 genes, 1.6%	19 out of 6473 background genes, 0.3%	0.00015	0.00%	GPM2:ENO1:GPM1:CDC19:TDH3:TPI1:FBA1:PFK1:PGK1:PFK2:HXK2:PGI1	6006:32889:30447:6002:48315:15810:6090:6511:46835:1678:44416:2001234:6915:6000:46015:6096:51701:70072:7035:7160:15976:51453:15886:43161:44406:44409:6696:42866:9267:32445:36170:30448:61621:51156:6013:71852:71216:6094:7163:51211:46323:36180:30388:72593
9135	purine nucleoside diphosphate metabolic process	12 out of 750 genes, 1.6%	19 out of 6473 background genes, 0.3%	0.00015	0.00%	GPM2:ENO1:GPM1:CDC19:TDH3:TPI1:FBA1:PFK1:PGK1:PFK2:HXK2:PGI1	6006:32889:30447:6002:48315:15810:6090:6511:46835:1678:44416:2001234:6915:6000:46015:6096:51701:70072:7035:7160:15976:51453:15886:43161:44406:44409:6696:42866:9267:32445:36170:30448:61621:51156:6013:71852:71216:6094:7163:51211:46323:36180:30388:72593
9179	purine ribonucleoside diphosphate metabolic process	12 out of 750 genes, 1.6%	19 out of 6473 background genes, 0.3%	0.00015	0.00%	GPM2:ENO1:GPM1:CDC19:TDH3:TPI1:FBA1:PFK1:PGK1:PFK2:HXK2:PGI1	6006:32889:30447:6002:48315:15810:6090:6511:46835:1678:44416:2001234:6915:6000:46015:6096:51701:70072:7035:7160:15976:51453:15886:43161:44406:44409:6696:42866:9267:32445:36170:30448:61621:51156:6013:71852:71216:6094:7163:51211:46323:36180:30388:72593
140694	non-membrane-bounded organelle assembly	45 out of 750 genes, 6.0%	180 out of 6473 background genes, 2.8%	0.00036	0.00%	C1_04040C_A:ERB1:NOP4:C1_04710C_A:RPS27A:DHH1:ERD1:JIP5:C1_09710C_A:C1_10970W_A:TRP3:CSI2:C1_12440W_A:UTP22:C2_05750W_A:BMS1:C3_01560W_A:C3_02040C_A:C3_02350W_A:C3_02670W_A:MAK21:C3_05160C_A:QDR2:C4_05010W_A:C4_05230C_A:C4_05330C_A:RMT2:C5_01540W_A:SPB4:CIC1:NIP7:DBP7:C7_03400C_A:ENP2:C7_03840W_A:UTP18:BUD22:CR_01410C_A:CR_04170W_A:NOC2:SDA1:CR_07080W_A:TSR1:SSF1:CR_10470C_A	43629:55:70507:30447:463:42710:42254:55088:492:30174:1902626:7155:110136:34476:465:7089:30163:6267:71042:10603:162:447:480:467:422:71049:34475:32956:464:45900:6409:472:6397:30036:6621:27:42274:45454:6486:71038:6401:6614:17148:71035:43161:289:30490:9267:44011:6412:42256:1990961:42273:36170:16075:70475:32968:8298:33962:462:71216:71051:50821:290:15893:56:54:470:36180:42255:18216:466:71031:28:1765:63…
45454	cell redox homeostasis	46 out of 750 genes, 6.1%	186 out of 6473 background genes, 2.9%	0.00038	0.00%	LYS2:C1_02970W_A:STR2:IFE1:C1_05330C_A:RPS27A:C1_05990C_A:GCS1:C1_09300C_A:GLY1:C1_11530C_A:MRF1:C1_14560C_A:SPR3:YIM1:BAT21:C2_05060C_A:FRE9:C2_05900W_A:C2_06890C_A:C2_07140W_A:C2_07280W_A:C2_07620W_A:GCN4:C2_10150W_A:DOT5:C3_02140C_A:GLX3:AHP1:GST2:C4_06710W_A:C4_06860C_A:TRX2:OYE2:C6_01420C_A:C6_01870C_A:C6_02560W_A:MDR1:C6_03320W_A:C6_03540W_A:C7_01430C_A:C7_01690W_A:C7_03350C_A:CR_01810C_A:C…	60261:6974:36278:44237:45944:30447:6217:55085:9972:9097:45899:30968:9085:6740:6725:9082:6749:44182:1903833:1080:6511:35023:34198:6914:71466:34599:42542:6730:34613:6508:6790:45041:42180:9060:19243:30433:10691:15903:19878:6216:15718:30150:6915:30437:6750:9058:1990139:122:6810:9083:52646:44419:6357:36178:97316:45454:19346:106035:8152:1900436:52699:46686:36244:43161:6544:6355:1903257:43603:32258:9267…
6139	nucleobase-containing compound metabolic process	250 out of 750 genes, 33.3%	1662 out of 6473 background genes, 25.7%	0.00048	0.00%	POL93:ROA1:C1_02380C_A:C1_02450C_A:RAD16:TSR2:C1_03830C_A:SEN15:C1_04040C_A:ERB1:GPM2:NOP4:C1_04510W_A:C1_04710C_A:PSF2:REI1:C1_05220C_A:C1_05230W_A:RPS27A:NOP6:DHH1:C1_07570C_A:C1_07660W_A:ERD1:C1_07950C_A:C1_07960W_A:CAT8:DIP2:SAM4:ENO1:GUA1:LIP10:C1_09710C_A:URA1:DBP3:C1_10350C_A:FCY23:C1_10950C_A:C1_10970W_A:C1_11000C_A:PET127:C1_11370C_A:KRR1:TRP3:CSI2:C1_12440W_A:C1_12670C_A:RIB7:RMP1:C1_13…	32:6974:6261:6006:1410:32889:60258:19284:6361:10688:43629:45944:1900443:55:70507:30447:1901300:6002:6217:36261:6281:463:48315:55085:42710:7004:9186:9972:43103:70525:9097:722:6057:42254:72530:55088:492:30174:15031:15810:7121:6529:10994:9082:16226:76:71027:6090:6334:1902626:44182:727:7155:6177:70785:71033:6511:70481:42276:16071:280:957:34476:465:6351:6366:61414:16556:45429:6812:70716:8643:30163:626…
9132	nucleoside diphosphate metabolic process	13 out of 750 genes, 1.7%	24 out of 6473 background genes, 0.4%	0.00057	0.00%	GPM2:ENO1:GPM1:CDC19:RNR22:TDH3:TPI1:FBA1:PFK1:PGK1:PFK2:HXK2:PGI1	6006:32889:30447:6002:48315:9186:15810:6090:6511:9263:46835:1678:44416:2001234:6915:6000:46015:6096:51701:70072:7035:7160:15976:51453:15886:43161:44406:44409:6696:42866:9267:32445:36170:30448:61621:51156:6013:71852:71216:6094:7163:51211:46323:36180:30388:72593
9185	ribonucleoside diphosphate metabolic process	12 out of 750 genes, 1.6%	21 out of 6473 background genes, 0.3%	0.00074	0.00%	GPM2:ENO1:GPM1:CDC19:TDH3:TPI1:FBA1:PFK1:PGK1:PFK2:HXK2:PGI1	6006:32889:30447:6002:48315:15810:6090:6511:46835:1678:44416:2001234:6915:6000:46015:6096:51701:70072:7035:7160:15976:51453:15886:43161:44406:44409:6696:42866:9267:32445:36170:30448:61621:51156:6013:71852:71216:6094:7163:51211:46323:36180:30388:72593
46939	nucleotide phosphorylation	12 out of 750 genes, 1.6%	22 out of 6473 background genes, 0.3%	0.00146	0.00%	GPM2:ENO1:GPM1:CDC19:TDH3:TPI1:FBA1:PFK1:PGK1:PFK2:HXK2:PGI1	6006:32889:30447:6002:48315:15810:6090:6511:46835:1678:44416:2001234:6915:6000:46015:6096:51701:70072:7035:7160:15976:51453:15886:43161:44406:44409:6696:42866:9267:32445:36170:30448:61621:51156:6013:71852:71216:6094:7163:51211:46323:36180:30388:72593
447	endonucleolytic cleavage in ITS1 to separate SSU-rRNA from 5.8S rRNA and LSU-rRNA from tricistronic rRNA transcript (SSU-rRNA, 5.8S rRNA, LSU-rRNA)	29 out of 750 genes, 3.9%	103 out of 6473 background genes, 1.6%	0.00398	0.00%	C1_04040C_A:DIP2:C1_09710C_A:KRR1:C1_13820C_A:C1_14380C_A:C2_00410C_A:FHL1:RCL1:BUD21:C3_02040C_A:C3_02350W_A:RAD4:DUR4:C4_00490W_A:C4_00690C_A:HIT1:SAS10:C4_04520W_A:UTP13:C5_03920C_A:NOP5:C7_02160W_A:ENP1:C7_03850W_A:UTP18:CR_02420W_A:RRP9:DBP8	10688:45944:55:30447:463:55085:42254:492:16071:6351:6267:447:480:9303:60963:32211:122:472:6270:27:42274:70124:17183:6265:17148:43161:9267:6298:494:42273:36170:8298:462:71216:50821:6289:56:36180:16973:6364:42493:35690
6525	arginine metabolic process	8 out of 750 genes, 1.1%	11 out of 6473 background genes, 0.2%	0.00476	0.00%	ARG5,6:ARG11:CAR2:CPA1:ARG8:CAR1:ARG4:CPA2	90368:8643:42450:6526:6543:6355:6525:6412:19547:10121:6591:6207:1990575:6592:70409:35690
90304	nucleic acid metabolic process	223 out of 750 genes, 29.7%	1504 out of 6473 background genes, 23.2%	0.00933	0.00%	POL93:ROA1:C1_02380C_A:C1_02450C_A:RAD16:TSR2:C1_03830C_A:SEN15:C1_04040C_A:ERB1:NOP4:C1_04510W_A:C1_04710C_A:PSF2:REI1:C1_05220C_A:C1_05230W_A:RPS27A:NOP6:DHH1:C1_07570C_A:C1_07660W_A:ERD1:C1_07950C_A:C1_07960W_A:CAT8:DIP2:LIP10:C1_09710C_A:DBP3:C1_10350C_A:FCY23:C1_10950C_A:C1_10970W_A:C1_11000C_A:PET127:C1_11370C_A:KRR1:TRP3:CSI2:C1_12440W_A:C1_12670C_A:RIB7:RMP1:C1_13380W_A:DIM1:C1_13820C_A:C…	32:6974:6261:1410:60258:6361:10688:43629:45944:1900443:55:70507:30447:1901300:36261:6281:463:55085:42710:7004:70525:9097:722:6057:42254:55088:492:30174:15031:7121:6529:10994:9082:16226:76:71027:6334:1902626:44182:727:7155:70785:71033:6511:70481:42276:16071:280:957:34476:465:6351:6366:61414:16556:45429:6812:70716:8643:30163:6267:32210:6302:9452:1901255:1934:17126:715:154:71042:6809:8202:2000234:70…
6566	threonine metabolic process	7 out of 750 genes, 0.9%	9 out of 6473 background genes, 0.1%	0.01010	0.03%	HOM6:ADH2:ILV1:HOM3:THR1:THR4:CR_04880W_A	6567:6116:9097:45329:9088:6068:43458:9090:32258:6412:947:9092:34727:45069:6545:9099:9086
70925	organelle assembly	45 out of 750 genes, 6.0%	203 out of 6473 background genes, 3.1%	0.01244	0.03%	C1_04040C_A:ERB1:NOP4:C1_04710C_A:RPS27A:DHH1:ERD1:JIP5:C1_09710C_A:C1_10970W_A:TRP3:CSI2:C1_12440W_A:UTP22:C2_05750W_A:BMS1:C3_01560W_A:C3_02040C_A:C3_02350W_A:C3_02670W_A:MAK21:C3_05160C_A:QDR2:C4_05010W_A:C4_05230C_A:C4_05330C_A:RMT2:C5_01540W_A:SPB4:CIC1:NIP7:DBP7:C7_03400C_A:ENP2:C7_03840W_A:UTP18:BUD22:CR_01410C_A:CR_04170W_A:NOC2:SDA1:CR_07080W_A:TSR1:SSF1:CR_10470C_A	43629:55:70507:30447:463:42710:42254:55088:492:30174:1902626:7155:110136:34476:465:7089:30163:6267:71042:10603:162:447:480:467:422:71049:34475:32956:464:45900:6409:472:6397:30036:6621:27:42274:45454:6486:71038:6401:6614:17148:71035:43161:289:30490:9267:44011:6412:42256:1990961:42273:36170:16075:70475:32968:8298:33962:462:71216:71051:50821:290:15893:56:54:470:36180:42255:18216:466:71031:28:1765:63…
6006	glucose metabolic process	10 out of 750 genes, 1.3%	19 out of 6473 background genes, 0.3%	0.01808	0.03%	ENO1:ZWF1:GPM1:CDC19:TDH3:TPI1:FBA1:PGK1:HXK2:PGI1	6006:32889:30447:6002:48315:6740:15810:6090:6511:46835:42542:1678:44416:2001234:6915:6000:46015:6096:51701:7160:15976:15886:43161:44406:44409:6696:42866:9267:32445:36170:30448:61621:51156:6013:71852:71216:6094:7163:51211:9051:34727:46323:36180:72593
46942	carboxylic acid transport	17 out of 750 genes, 2.3%	50 out of 6473 background genes, 0.8%	0.03132	0.09%	UGA4:YMC1:AGC1:C2_02580W_A:C3_02620C_A:CTP1:ARG11:C3_05380W_A:GAP2:OAC1:FBA1:TNA1:C5_03470C_A:C6_03390W_A:C6_03540W_A:VHT1:CR_04760C_A	463:6843:55085:46942:15810:8643:44271:6865:15807:6768:44416:6820:422:15718:30150:1903222:6526:15729:6839:6096:1904983:51701:19740:97639:45454:51180:8272:15812:15846:97638:1905136:6412:3333:15813:6094:34659:15884:6487:15893:1990575:15847:34727:6783:6835:1905135:6850
16052	carbohydrate catabolic process	17 out of 750 genes, 2.3%	51 out of 6473 background genes, 0.8%	0.04200	0.09%	GPM2:ENO1:GPM1:SCH9:CDC19:C3_06860C_A:TDH3:GCY1:TPI1:FBA1:SOU1:PFK1:PGK1:PFK2:NTH1:HXK2:PGI1	6006:1410:32889:30447:6002:463:48315:15810:6090:44182:6511:42843:34599:8643:46835:1678:43619:61610:110034:70887:44416:2001234:1903379:480:47484:422:31138:90153:6915:30437:60963:7186:6000:45945:32880:46015:44419:472:6096:51701:1901494:6468:70072:7035:1900436:7160:15976:51453:9847:15886:43161:44406:44409:6696:5993:42866:9267:32445:42850:36171:36170:45943:38202:30448:61621:44114:51156:6013:71852:712…
5996	monosaccharide metabolic process	15 out of 750 genes, 2.0%	43 out of 6473 background genes, 0.7%	0.06677	0.09%	ENO1:ZWF1:C1_11080W_A:GPM1:CDC19:GAL4:C3_06860C_A:TDH3:GCY1:TPI1:FBA1:SOU1:PGK1:HXK2:PGI1	6006:32889:30447:6002:45991:48315:51666:6740:15810:6090:6003:6511:42843:34599:8643:36177:46835:42542:1678:6012:61610:44416:2001234:6915:6110:6000:45821:46015:6096:51701:7160:15976:15886:43161:44406:435:44409:6696:6355:42866:9267:32445:42850:36170:30448:61621:51156:6013:71852:71216:6094:7163:51211:9051:19568:34727:46323:36180:72593:35690
1902626	assembly of large subunit precursor of preribosome	6 out of 750 genes, 0.8%	8 out of 6473 background genes, 0.1%	0.06864	0.09%	C3_05160C_A:RLP24:SPB4:NIP7:CR_04170W_A:CR_07080W_A	463:1902626:480:472:27:42256:42273:70475:462:54:470:42255:466:6364:35690
51180	vitamin transport	6 out of 750 genes, 0.8%	8 out of 6473 background genes, 0.1%	0.06864	0.09%	FCY23:C2_06520C_A:C3_05380W_A:TNA1:BIO5:VHT1	463:55085:46942:8643:6768:6820:480:1903222:6810:1990545:472:9102:51180:1905136:15851:15884:6487:1905135
44085	cellular component biogenesis	205 out of 750 genes, 27.3%	1408 out of 6473 background genes, 21.8%	0.08884	0.14%	ROT1:ROA1:C1_02380C_A:C1_02450C_A:XOG1:TSR2:C1_03830C_A:SEN15:KTR4:C1_04040C_A:ERB1:NOP4:C1_04510W_A:C1_04710C_A:REI1:C1_05220C_A:C1_05230W_A:RPS27A:NOP6:DHH1:C1_07570C_A:C1_07660W_A:ERD1:C1_07950C_A:C1_07960W_A:DIP2:OPY2:JIP5:C1_09710C_A:DBP3:C1_10350C_A:FCY23:C1_10950C_A:C1_10970W_A:C1_11000C_A:KRR1:TRP3:CSI2:C1_12440W_A:C1_12680W_A:RMP1:C1_13380W_A:DIM1:C1_13820C_A:SIM1:C1_14380C_A:C2_00280C_A…	32:6974:1410:60258:6361:10688:43629:45944:30031:55:31939:70507:30447:1901300:6002:6281:36261:31589:463:55085:42710:9272:70525:9097:6458:722:6057:42254:55088:492:30174:30950:15031:7121:6529:71444:10994:9082:16226:1904541:76:71027:6334:1902626:44182:34975:727:7155:110136:6511:71033:70481:42276:16071:280:34476:6351:465:1990619:6366:16556:45429:6812:7089:8643:30163:6267:32210:6302:46354:9452:1934:171…

## Sheet: WT240_GlcNAc_down_REVIGO
Term ID	Name	log10(p)	Uniqueness	Dispensability
GO:0044085	cellular component biogenesis	-1.0514	0.69	0.63
GO:0051180	vitamin transport	-1.1634	0.99	0.23
GO:1902626	assembly of large subunit precursor of preribosome	-1.1634	0.69	0.50
GO:0005996	monosaccharide metabolic process	-1.1754	0.71	0.59
GO:0016052	carbohydrate catabolic process	-1.3768	0.85	0.54
GO:0046942	carboxylic acid transport	-1.5042	0.99	0.00
GO:0006006	glucose metabolic process	-1.7428	0.73	0.35
GO:0070925	organelle assembly	-1.9052	0.66	0.64
GO:0006566	threonine metabolic process	-1.9957	0.70	0.56
GO:0090304	nucleic acid metabolic process	-2.0301	0.61	0.65
GO:0006525	arginine metabolic process	-2.3224	0.69	0.60
GO:0046939	nucleotide phosphorylation	-2.8356	0.83	0.07
GO:0009132	nucleoside diphosphate metabolic process	-3.2441	0.56	0.37
GO:0006139	nucleobase-containing compound metabolic process	-3.3188	0.63	0.57
GO:0045454	cell redox homeostasis	-3.4202	0.98	0.01
GO:0044283	small molecule biosynthetic process	-4	0.69	0.61
GO:0044281	small molecule metabolic process	-4.2874	0.91	0.10
GO:0006096	glycolytic process	-4.6144	0.46	0.69
GO:0071826	ribonucleoprotein complex subunit organization	-4.618	0.72	0.38
GO:0006090	pyruvate metabolic process	-4.6421	0.69	0.53
GO:0006725	cellular aromatic compound metabolic process	-4.7932	0.84	0.21
GO:0046483	heterocycle metabolic process	-4.8447	0.84	0.13
GO:1901360	organic cyclic compound metabolic process	-5.0297	0.87	0.10
GO:0016070	RNA metabolic process	-5.6021	0.59	0.56
GO:0006082	organic acid metabolic process	-5.7328	0.64	0.53
GO:0008652	cellular amino acid biosynthetic process	-5.9318	0.61	0.12
GO:0000466	maturation of 5.8S rRNA from tricistronic rRNA transcript (SSU-rRNA, 5.8S rRNA, LSU-rRNA)	-6.7423	0.47	0.58
GO:0000460	maturation of 5.8S rRNA	-6.7423	0.48	0.59
GO:0042255	ribosome assembly	-8.5017	0.61	0.65
GO:0090305	nucleic acid phosphodiester bond hydrolysis	-8.8239	0.64	0.48
GO:0090501	RNA phosphodiester bond hydrolysis	-9.5406	0.59	0.56
GO:0000479	endonucleolytic cleavage of tricistronic rRNA transcript (SSU-rRNA, 5.8S rRNA, LSU-rRNA)	-10.4976	0.47	0.54
GO:0042273	ribosomal large subunit biogenesis	-10.5867	0.62	0.65
GO:0034471	ncRNA 5'-end processing	-10.8356	0.60	0.60
GO:0000966	RNA 5'-end processing	-11.2007	0.64	0.60
GO:0022613	ribonucleoprotein complex biogenesis	-12.6498	0.65	0.57
GO:0042274	ribosomal small subunit biogenesis	-14.091	0.62	0.01
GO:0030490	maturation of SSU-rRNA	-14.6968	0.45	0.61
GO:0034660	ncRNA metabolic process	-14.8996	0.57	0.68
GO:0034470	ncRNA processing	-16.8356	0.53	0.00

## Sheet: WT240_HS_up
GOID	GO_term	Cluster frequency	Background frequency	Corrected P-value	False discovery rate	Gene(s) annotated to the term	Directly Annotated GOID List
34470	ncRNA processing	146 out of 413 genes, 35.4%	862 out of 6473 background genes, 13.3%	1.31e-29	0.00%	RPO41:RRS1:C1_01180C_A:TRM2:ABP140:C1_02450C_A:PDE2:TSR2:ERB1:REI1:RSM22:C1_06760C_A:SPO22:PRY1:C1_07960W_A:DIP2:MSS116:IPT1:DBP3:RPA34:PHO8:C1_10880W_A:C1_10950C_A:C1_10970W_A:C1_11000C_A:KRR1:MUP1:CSI2:DIM1:FTR2:RRN3:NDT80:HMA1:C2_00410C_A:UTP21:C2_02540W_A:C2_03000C_A:C2_04120C_A:C2_04570W_A:HIS3:PZF1:MAK5:C2_05160C_A:RPF2:KTI11:C2_05750W_A:C2_05840W_A:MAK16:C2_06530W_A:RCL1:NSA1:C2_08180C_A:U…	9116:1900439:1900445:60258:43709:6361:6270:45944:16579:97316:1900240:55:70507:6913:27:30447:42274:463:55085:42797:31119:71280:70525:1903692:42254:6468:30476:1990120:106035:70901:30174:17183:8152:51668:7121:30010:43144:6450:71285:36176:43248:34463:321:101:36166:17148:34337:71027:1901917:71035:44406:6360:2130:1900239:44182:1902626:2:19933:6383:90173:727:6511:33235:71033:973:22604:280:34476:6355:304…
34660	ncRNA metabolic process	151 out of 413 genes, 36.6%	935 out of 6473 background genes, 14.4%	2.04e-28	0.00%	RPO41:RRS1:C1_01180C_A:TRM2:ABP140:C1_02450C_A:PDE2:TSR2:ERB1:REI1:RSM22:C1_06760C_A:SPO22:PRY1:C1_07960W_A:DIP2:MSS116:IPT1:DBP3:RPA34:PHO8:RPA190:C1_10880W_A:C1_10950C_A:C1_10970W_A:C1_11000C_A:KRR1:MUP1:CSI2:DIM1:FTR2:RRN3:NDT80:HMA1:C2_00410C_A:UTP21:C2_02540W_A:C2_03000C_A:C2_04120C_A:C2_04570W_A:HIS3:PZF1:MAK5:C2_05160C_A:RPF2:RPC40:KTI11:C2_05750W_A:C2_05840W_A:MAK16:C2_06530W_A:RPA12:RCL1…	9116:6363:1900439:1900445:60258:70893:43709:6361:6270:45944:16579:97316:1900240:55:70507:6913:27:30447:42274:463:55085:31119:42797:71280:70525:1903692:42254:6468:30476:1990120:106035:70901:30174:17183:8152:51668:7121:30010:43144:6450:71285:36176:43248:34463:321:101:36166:17148:34337:71027:1901917:71035:44406:2130:1900239:6360:44182:1902626:19933:2:6383:90173:727:6511:71033:33235:973:22604:280:344…
42254	ribosome biogenesis	145 out of 413 genes, 35.1%	886 out of 6473 background genes, 13.7%	1.29e-27	0.00%	RPO41:RRS1:C1_01180C_A:ABP140:C1_02450C_A:PDE2:TSR2:ARX1:RLI1:ERB1:REI1:RSM22:C1_06760C_A:SPO22:PRY1:C1_07960W_A:DIP2:MSS116:JIP5:C1_09040C_A:IPT1:YTM1:DBP3:RPA34:PHO8:RPA190:C1_10880W_A:C1_10950C_A:C1_10970W_A:C1_11000C_A:KRR1:MUP1:CSI2:DIM1:FTR2:RRN3:NDT80:C2_00410C_A:UTP21:C2_02540W_A:C2_03000C_A:C2_04120C_A:C2_04570W_A:HIS3:PZF1:MAK5:C2_05160C_A:RPF2:C2_05750W_A:C2_05840W_A:MAK16:C2_06530W_A:…	9116:1900439:1900445:60258:30036:43709:6361:6270:45944:16579:97316:1900240:55:70507:6913:27:30447:42274:463:55085:42797:71280:70525:1903692:42254:6468:30476:1990120:106035:30174:17183:8152:51668:7121:30010:43144:6450:71285:36176:43248:34463:2000200:321:101:36166:17148:34337:71027:1901917:71035:44406:1900239:6360:44182:1902626:19933:2:6383:90173:727:6511:110136:71033:33235:973:22604:280:34476:6355…
6396	RNA processing	147 out of 413 genes, 35.6%	932 out of 6473 background genes, 14.4%	2.97e-26	0.00%	RPO41:RRS1:C1_01180C_A:TRM2:ABP140:C1_02450C_A:PDE2:TSR2:ERB1:REI1:RSM22:C1_06760C_A:SPO22:PRY1:C1_07960W_A:DIP2:MSS116:IPT1:DBP3:RPA34:PHO8:C1_10880W_A:C1_10950C_A:C1_10970W_A:C1_11000C_A:KRR1:MUP1:CSI2:DIM1:FTR2:RRN3:NDT80:HMA1:C2_00410C_A:UTP21:C2_02540W_A:C2_03000C_A:C2_04120C_A:C2_04570W_A:HIS3:PZF1:MAK5:C2_05160C_A:RPF2:KTI11:C2_05750W_A:C2_05840W_A:MAK16:C2_06530W_A:RCL1:NSA1:C2_08180C_A:U…	9116:1900439:1900445:60258:43709:6361:6270:45944:16579:97316:1900240:55:70507:6913:27:30447:42274:463:55085:42797:31119:71280:70525:1903692:42254:6468:30476:1990120:106035:70901:30174:17183:8152:51668:7121:30010:43144:6450:71285:36176:43248:34463:321:101:36166:17148:34337:71027:1901917:71035:44406:6360:2130:1900239:44182:1902626:19933:2:6383:90173:727:6511:71033:33235:973:22604:280:34476:6355:304…
22613	ribonucleoprotein complex biogenesis	145 out of 413 genes, 35.1%	916 out of 6473 background genes, 14.2%	5.78e-26	0.00%	RPO41:RRS1:C1_01180C_A:ABP140:C1_02450C_A:PDE2:TSR2:ARX1:RLI1:ERB1:REI1:RSM22:C1_06760C_A:SPO22:PRY1:C1_07960W_A:DIP2:MSS116:JIP5:C1_09040C_A:IPT1:YTM1:DBP3:RPA34:PHO8:RPA190:C1_10880W_A:C1_10950C_A:C1_10970W_A:C1_11000C_A:KRR1:MUP1:CSI2:DIM1:FTR2:RRN3:NDT80:C2_00410C_A:UTP21:C2_02540W_A:C2_03000C_A:C2_04120C_A:C2_04570W_A:HIS3:PZF1:MAK5:C2_05160C_A:RPF2:C2_05750W_A:C2_05840W_A:MAK16:C2_06530W_A:…	9116:1900439:1900445:60258:30036:43709:6361:6270:45944:16579:97316:1900240:55:70507:6913:27:30447:42274:463:55085:42797:71280:70525:1903692:42254:6468:30476:1990120:106035:30174:17183:8152:51668:7121:30010:43144:6450:71285:36176:43248:34463:2000200:321:101:36166:17148:34337:71027:1901917:71035:44406:1900239:6360:44182:1902626:19933:2:6383:90173:727:6511:110136:71033:33235:973:22604:280:34476:6355…
16072	rRNA metabolic process	137 out of 413 genes, 33.2%	832 out of 6473 background genes, 12.9%	5.89e-26	0.00%	RPO41:RRS1:C1_01180C_A:ABP140:C1_02450C_A:PDE2:TSR2:ERB1:REI1:RSM22:C1_06760C_A:SPO22:PRY1:C1_07960W_A:DIP2:MSS116:IPT1:DBP3:RPA34:PHO8:RPA190:C1_10880W_A:C1_10950C_A:C1_10970W_A:C1_11000C_A:KRR1:MUP1:CSI2:DIM1:FTR2:RRN3:NDT80:C2_00410C_A:UTP21:C2_02540W_A:C2_03000C_A:C2_04120C_A:C2_04570W_A:HIS3:PZF1:MAK5:C2_05160C_A:RPF2:C2_05750W_A:C2_05840W_A:MAK16:C2_06530W_A:RPA12:RCL1:NSA1:C2_08180C_A:UTP1…	9116:6363:1900439:1900445:60258:43709:6361:6270:45944:16579:97316:1900240:55:70507:6913:27:30447:42274:463:55085:42797:71280:70525:1903692:42254:6468:30476:1990120:106035:30174:17183:8152:51668:7121:30010:43144:6450:71285:36176:43248:34463:321:101:36166:17148:34337:71027:1901917:71035:44406:1900239:6360:44182:1902626:19933:2:6383:90173:727:6511:71033:33235:973:22604:280:34476:6355:30490:465:184:7…
6364	rRNA processing	133 out of 413 genes, 32.2%	806 out of 6473 background genes, 12.5%	4.33e-25	0.00%	RPO41:RRS1:C1_01180C_A:ABP140:C1_02450C_A:PDE2:TSR2:ERB1:REI1:RSM22:C1_06760C_A:SPO22:PRY1:C1_07960W_A:DIP2:MSS116:IPT1:DBP3:RPA34:PHO8:C1_10880W_A:C1_10950C_A:C1_10970W_A:C1_11000C_A:KRR1:MUP1:CSI2:DIM1:FTR2:RRN3:NDT80:C2_00410C_A:UTP21:C2_02540W_A:C2_03000C_A:C2_04120C_A:C2_04570W_A:HIS3:PZF1:MAK5:C2_05160C_A:RPF2:C2_05750W_A:C2_05840W_A:MAK16:C2_06530W_A:RCL1:NSA1:C2_08180C_A:UTP15:PES1:RRP15:…	9116:1900439:1900445:60258:43709:6361:6270:45944:16579:97316:1900240:55:70507:6913:27:30447:42274:463:55085:42797:71280:70525:1903692:42254:6468:30476:1990120:106035:30174:17183:8152:51668:7121:30010:43144:6450:71285:36176:43248:34463:321:101:36166:17148:34337:71027:1901917:71035:44406:6360:1900239:44182:1902626:19933:2:6383:90173:727:6511:71033:33235:973:22604:280:34476:6355:30490:465:184:72670:…
462	maturation of SSU-rRNA from tricistronic rRNA transcript (SSU-rRNA, 5.8S rRNA, LSU-rRNA)	109 out of 413 genes, 26.4%	620 out of 6473 background genes, 9.6%	6.69e-22	0.00%	RPO41:RRS1:C1_01180C_A:ABP140:C1_02450C_A:TSR2:REI1:RSM22:PRY1:C1_07960W_A:DIP2:MSS116:RPA34:PHO8:C1_10880W_A:C1_10950C_A:C1_11000C_A:KRR1:MUP1:DIM1:FTR2:RRN3:NDT80:C2_00410C_A:C2_02540W_A:C2_03000C_A:C2_04120C_A:C2_04570W_A:PZF1:MAK5:C2_05160C_A:C2_05750W_A:C2_05840W_A:MAK16:RCL1:NSA1:C2_08180C_A:UTP15:PES1:RRP15:C2_09660W_A:SMM1:NCE103:C3_02010C_A:C3_02040C_A:UTP4:C3_03070W_A:HBR3:NOP14:C3_0637…	1900439:60258:1900445:6361:6270:45944:16579:97316:55:27:30447:6913:42274:463:42797:71280:70525:1903692:42254:6468:30476:17183:8152:7121:30010:6450:71285:43248:34463:321:101:36166:17148:34337:71027:1901917:71035:6360:1900239:44182:1902626:2:6383:6511:71033:973:280:34476:6355:30490:72670:30003:34599:30163:9267:7130:44011:6267:30488:6412:154:494:51598:7129:16578:36177:6390:2949:1990961:2000234:42273…
42274	ribosomal small subunit biogenesis	110 out of 413 genes, 26.6%	636 out of 6473 background genes, 9.8%	1.59e-21	0.00%	RPO41:RRS1:C1_01180C_A:ABP140:C1_02450C_A:TSR2:REI1:RSM22:PRY1:C1_07960W_A:DIP2:MSS116:RPA34:PHO8:C1_10880W_A:C1_10950C_A:C1_11000C_A:KRR1:MUP1:DIM1:FTR2:RRN3:NDT80:C2_00410C_A:C2_02540W_A:C2_03000C_A:C2_04120C_A:C2_04570W_A:PZF1:MAK5:C2_05160C_A:C2_05750W_A:C2_05840W_A:MAK16:RCL1:NSA1:C2_08180C_A:UTP15:PES1:RRP15:C2_09660W_A:SMM1:NCE103:C3_02010C_A:C3_02040C_A:UTP4:C3_03070W_A:HBR3:NOP14:C3_0637…	1900439:60258:1900445:6361:6270:45944:16579:97316:55:27:30447:6913:42274:463:42797:71280:70525:1903692:42254:6468:30476:17183:8152:7121:30010:6450:71285:43248:34463:321:101:36166:17148:34337:71027:1901917:71035:6360:1900239:44182:1902626:2:6383:6511:71033:973:280:34476:6355:30490:72670:30003:34599:30163:9267:7130:44011:6267:30488:6412:154:494:51598:7129:16578:36177:6390:2949:1990961:2000234:42273…
30490	maturation of SSU-rRNA	109 out of 413 genes, 26.4%	627 out of 6473 background genes, 9.7%	1.77e-21	0.00%	RPO41:RRS1:C1_01180C_A:ABP140:C1_02450C_A:TSR2:REI1:RSM22:PRY1:C1_07960W_A:DIP2:MSS116:RPA34:PHO8:C1_10880W_A:C1_10950C_A:C1_11000C_A:KRR1:MUP1:DIM1:FTR2:RRN3:NDT80:C2_00410C_A:C2_02540W_A:C2_03000C_A:C2_04120C_A:C2_04570W_A:PZF1:MAK5:C2_05160C_A:C2_05750W_A:C2_05840W_A:MAK16:RCL1:NSA1:C2_08180C_A:UTP15:PES1:RRP15:C2_09660W_A:SMM1:NCE103:C3_02010C_A:C3_02040C_A:UTP4:C3_03070W_A:HBR3:NOP14:C3_0637…	1900439:60258:1900445:6361:6270:45944:16579:97316:55:27:30447:6913:42274:463:42797:71280:70525:1903692:42254:6468:30476:17183:8152:7121:30010:6450:71285:43248:34463:321:101:36166:17148:34337:71027:1901917:71035:6360:1900239:44182:1902626:2:6383:6511:71033:973:280:34476:6355:30490:72670:30003:34599:30163:9267:7130:44011:6267:30488:6412:154:494:51598:7129:16578:36177:6390:2949:1990961:2000234:42273…
16070	RNA metabolic process	153 out of 413 genes, 37.0%	1246 out of 6473 background genes, 19.2%	1.19e-15	0.00%	RPO41:RRS1:C1_01180C_A:TRM2:ABP140:C1_02450C_A:PDE2:TSR2:ERB1:REI1:RSM22:C1_06760C_A:SPO22:PRY1:C1_07960W_A:DIP2:MSS116:IPT1:DBP3:RPA34:PHO8:RPA190:C1_10880W_A:C1_10950C_A:C1_10970W_A:C1_11000C_A:KRR1:MUP1:CSI2:DIM1:FTR2:RRN3:NDT80:HMA1:C2_00410C_A:UTP21:C2_02540W_A:C2_03000C_A:C2_04120C_A:C2_04570W_A:HIS3:PZF1:MAK5:C2_05160C_A:RPF2:RPC40:KTI11:C2_05750W_A:C2_05840W_A:MAK16:C2_06530W_A:RPA12:RCL1…	9116:6363:1900439:1900445:60258:70893:43709:6361:6270:45944:16579:97316:1900240:55:70507:6913:27:30447:42274:463:55085:31119:42797:71280:70525:1903692:42254:6468:30476:1990120:106035:70901:30174:17183:8152:51668:7121:30010:43144:6450:71285:36176:43248:34463:321:101:36166:17148:34337:71027:1901917:71035:44406:2130:1900239:6360:44182:1902626:19933:2:6383:90173:727:6511:71033:33235:973:22604:280:344…
967	rRNA 5'-end processing	76 out of 413 genes, 18.4%	419 out of 6473 background genes, 6.5%	5.83e-15	0.00%	RPO41:C1_01180C_A:REI1:RSM22:PRY1:C1_07960W_A:DIP2:MSS116:RPA34:PHO8:C1_10880W_A:C1_10950C_A:C1_11000C_A:MUP1:CSI2:DIM1:FTR2:RRN3:NDT80:C2_00410C_A:C2_02540W_A:C2_03000C_A:C2_04120C_A:PZF1:MAK5:C2_05160C_A:MAK16:RCL1:NSA1:C2_08180C_A:RRP15:SMM1:NCE103:C3_02010C_A:C3_02040C_A:HBR3:NOP14:C3_06370C_A:C3_07800C_A:RLP24:C4_01500W_A:SEN2:SAS10:HCA4:RPF1:DOT4:C4_03830W_A:ECM1:C4_04520W_A:C4_05260W_A:C4_…	1900439:1900445:6361:6270:45944:16579:97316:55:27:30447:6913:42274:463:42797:71280:70525:1903692:42254:6468:30476:8152:7121:30010:6450:71285:43248:34463:321:101:36166:17148:34337:71027:1901917:71035:1900239:44182:1902626:2:6511:71033:973:34476:6355:30490:465:30003:34599:9267:7130:44011:6267:30488:6412:154:494:51598:7129:16578:36177:6390:2949:2000234:42273:36171:36170:98787:71244:372:1900743:2143:…
34471	ncRNA 5'-end processing	76 out of 413 genes, 18.4%	420 out of 6473 background genes, 6.5%	6.72e-15	0.00%	RPO41:C1_01180C_A:REI1:RSM22:PRY1:C1_07960W_A:DIP2:MSS116:RPA34:PHO8:C1_10880W_A:C1_10950C_A:C1_11000C_A:MUP1:CSI2:DIM1:FTR2:RRN3:NDT80:C2_00410C_A:C2_02540W_A:C2_03000C_A:C2_04120C_A:PZF1:MAK5:C2_05160C_A:MAK16:RCL1:NSA1:C2_08180C_A:RRP15:SMM1:NCE103:C3_02010C_A:C3_02040C_A:HBR3:NOP14:C3_06370C_A:C3_07800C_A:RLP24:C4_01500W_A:SEN2:SAS10:HCA4:RPF1:DOT4:C4_03830W_A:ECM1:C4_04520W_A:C4_05260W_A:C4_…	1900439:1900445:6361:6270:45944:16579:97316:55:27:30447:6913:42274:463:42797:71280:70525:1903692:42254:6468:30476:8152:7121:30010:6450:71285:43248:34463:321:101:36166:17148:34337:71027:1901917:71035:1900239:44182:1902626:2:6511:71033:973:34476:6355:30490:465:30003:34599:9267:7130:44011:6267:30488:6412:154:494:51598:7129:16578:36177:6390:2949:2000234:42273:36171:36170:98787:71244:372:1900743:2143:…
966	RNA 5'-end processing	76 out of 413 genes, 18.4%	421 out of 6473 background genes, 6.5%	7.76e-15	0.00%	RPO41:C1_01180C_A:REI1:RSM22:PRY1:C1_07960W_A:DIP2:MSS116:RPA34:PHO8:C1_10880W_A:C1_10950C_A:C1_11000C_A:MUP1:CSI2:DIM1:FTR2:RRN3:NDT80:C2_00410C_A:C2_02540W_A:C2_03000C_A:C2_04120C_A:PZF1:MAK5:C2_05160C_A:MAK16:RCL1:NSA1:C2_08180C_A:RRP15:SMM1:NCE103:C3_02010C_A:C3_02040C_A:HBR3:NOP14:C3_06370C_A:C3_07800C_A:RLP24:C4_01500W_A:SEN2:SAS10:HCA4:RPF1:DOT4:C4_03830W_A:ECM1:C4_04520W_A:C4_05260W_A:C4_…	1900439:1900445:6361:6270:45944:16579:97316:55:27:30447:6913:42274:463:42797:71280:70525:1903692:42254:6468:30476:8152:7121:30010:6450:71285:43248:34463:321:101:36166:17148:34337:71027:1901917:71035:1900239:44182:1902626:2:6511:71033:973:34476:6355:30490:465:30003:34599:9267:7130:44011:6267:30488:6412:154:494:51598:7129:16578:36177:6390:2949:2000234:42273:36171:36170:98787:71244:372:1900743:2143:…
478	endonucleolytic cleavage involved in rRNA processing	81 out of 413 genes, 19.6%	473 out of 6473 background genes, 7.3%	1.45e-14	0.00%	RPO41:RRS1:C1_01180C_A:REI1:RSM22:PRY1:C1_07960W_A:DIP2:MSS116:DBP3:RPA34:PHO8:C1_10880W_A:C1_10950C_A:C1_11000C_A:KRR1:MUP1:CSI2:DIM1:FTR2:RRN3:NDT80:C2_00410C_A:C2_02540W_A:C2_03000C_A:C2_04120C_A:PZF1:MAK5:C2_05160C_A:MAK16:RCL1:NSA1:C2_08180C_A:RRP15:SMM1:NCE103:C3_02010C_A:C3_02040C_A:HBR3:NOP14:C3_06370C_A:C3_07800C_A:RLP24:C4_01500W_A:SEN2:SAS10:HCA4:RPF1:DOT4:C4_03830W_A:ECM1:C4_04520W_A:…	1900439:1900445:6361:6270:45944:16579:97316:55:27:30447:6913:42274:463:42797:71280:70525:1903692:42254:6468:30476:8152:7121:30010:6450:71285:43248:34463:321:101:36166:17148:34337:71027:1901917:71035:1900239:44182:1902626:2:6511:71033:973:34476:6355:30490:465:30003:34599:9267:7130:44011:6267:30488:6412:154:494:51598:7129:16578:36177:6390:2949:2000234:42273:36171:36170:98787:71244:372:1900743:2143:…
479	endonucleolytic cleavage of tricistronic rRNA transcript (SSU-rRNA, 5.8S rRNA, LSU-rRNA)	81 out of 413 genes, 19.6%	473 out of 6473 background genes, 7.3%	1.45e-14	0.00%	RPO41:RRS1:C1_01180C_A:REI1:RSM22:PRY1:C1_07960W_A:DIP2:MSS116:DBP3:RPA34:PHO8:C1_10880W_A:C1_10950C_A:C1_11000C_A:KRR1:MUP1:CSI2:DIM1:FTR2:RRN3:NDT80:C2_00410C_A:C2_02540W_A:C2_03000C_A:C2_04120C_A:PZF1:MAK5:C2_05160C_A:MAK16:RCL1:NSA1:C2_08180C_A:RRP15:SMM1:NCE103:C3_02010C_A:C3_02040C_A:HBR3:NOP14:C3_06370C_A:C3_07800C_A:RLP24:C4_01500W_A:SEN2:SAS10:HCA4:RPF1:DOT4:C4_03830W_A:ECM1:C4_04520W_A:…	1900439:1900445:6361:6270:45944:16579:97316:55:27:30447:6913:42274:463:42797:71280:70525:1903692:42254:6468:30476:8152:7121:30010:6450:71285:43248:34463:321:101:36166:17148:34337:71027:1901917:71035:1900239:44182:1902626:2:6511:71033:973:34476:6355:30490:465:30003:34599:9267:7130:44011:6267:30488:6412:154:494:51598:7129:16578:36177:6390:2949:2000234:42273:36171:36170:98787:71244:372:1900743:2143:…
90502	RNA phosphodiester bond hydrolysis, endonucleolytic	81 out of 413 genes, 19.6%	474 out of 6473 background genes, 7.3%	1.65e-14	0.00%	RPO41:RRS1:C1_01180C_A:REI1:RSM22:PRY1:C1_07960W_A:DIP2:MSS116:DBP3:RPA34:PHO8:C1_10880W_A:C1_10950C_A:C1_11000C_A:KRR1:MUP1:CSI2:DIM1:FTR2:RRN3:NDT80:C2_00410C_A:C2_02540W_A:C2_03000C_A:C2_04120C_A:PZF1:MAK5:C2_05160C_A:MAK16:RCL1:NSA1:C2_08180C_A:RRP15:SMM1:NCE103:C3_02010C_A:C3_02040C_A:HBR3:NOP14:C3_06370C_A:C3_07800C_A:RLP24:C4_01500W_A:SEN2:SAS10:HCA4:RPF1:DOT4:C4_03830W_A:ECM1:C4_04520W_A:…	1900439:1900445:6361:6270:45944:16579:97316:55:27:30447:6913:42274:463:42797:71280:70525:1903692:42254:6468:30476:8152:7121:30010:6450:71285:43248:34463:321:101:36166:17148:34337:71027:1901917:71035:1900239:44182:1902626:2:6511:71033:973:34476:6355:30490:465:30003:34599:9267:7130:44011:6267:30488:6412:154:494:51598:7129:16578:36177:6390:2949:2000234:42273:36171:36170:98787:71244:372:1900743:2143:…
42273	ribosomal large subunit biogenesis	88 out of 413 genes, 21.3%	546 out of 6473 background genes, 8.4%	2.41e-14	0.00%	RRS1:C1_01180C_A:C1_02450C_A:PDE2:RLI1:ERB1:REI1:C1_06760C_A:SPO22:PRY1:C1_07960W_A:JIP5:C1_09040C_A:IPT1:YTM1:DBP3:RPA190:C1_10970W_A:C1_11000C_A:MUP1:CSI2:C2_02540W_A:C2_04120C_A:C2_04570W_A:HIS3:PZF1:MAK5:C2_05160C_A:RPF2:C2_05750W_A:MAK16:C2_06530W_A:NSA1:C2_08180C_A:UTP15:PES1:RRP15:C2_09660W_A:SMM1:NCE103:C3_02010C_A:C3_02040C_A:NOP14:NOG1:C3_06370C_A:RLP24:SEN2:RPF1:DAO2:DOT4:C4_03830W_A:C…	9116:60258:30036:43709:6361:6270:16579:1900240:55:70507:6913:27:30447:42274:463:55085:42797:1903692:42254:30476:106035:30174:8152:51668:30010:36176:34463:321:101:36166:17148:71027:1901917:71035:44406:1900239:6360:1902626:2:19933:6383:90173:727:6511:110136:71033:33235:973:22604:280:34476:6355:30490:465:7089:34599:30163:9267:7130:44011:30488:6267:6412:51598:7129:16578:2000234:45727:42273:36171:3617…
469	cleavage involved in rRNA processing	82 out of 413 genes, 19.9%	488 out of 6473 background genes, 7.5%	2.89e-14	0.00%	RPO41:RRS1:C1_01180C_A:REI1:RSM22:PRY1:C1_07960W_A:DIP2:MSS116:DBP3:RPA34:PHO8:C1_10880W_A:C1_10950C_A:C1_11000C_A:KRR1:MUP1:CSI2:DIM1:FTR2:RRN3:NDT80:C2_00410C_A:C2_02540W_A:C2_03000C_A:C2_04120C_A:PZF1:MAK5:C2_05160C_A:MAK16:RCL1:NSA1:C2_08180C_A:RRP15:SMM1:NCE103:C3_02010C_A:C3_02040C_A:HBR3:NOP14:C3_06370C_A:C3_07800C_A:RLP24:C4_01500W_A:SEN2:SAS10:HCA4:RPF1:DOT4:C4_03830W_A:ECM1:C4_04520W_A:…	1900439:1900445:6361:6270:45944:16579:97316:55:27:30447:6913:42274:463:42797:71280:70525:1903692:42254:6468:30476:8152:7121:30010:6450:71285:43248:34463:321:101:36166:17148:34337:71027:1901917:71035:1900239:44182:1902626:2:6511:71033:973:34476:6355:30490:465:30003:34599:9267:7130:44011:6267:30488:6412:154:494:51598:7129:16578:36177:6390:2949:2000234:42273:36171:36170:98787:71244:372:1900743:2143:…
460	maturation of 5.8S rRNA	41 out of 413 genes, 9.9%	144 out of 6473 background genes, 2.2%	4.69e-14	0.00%	RRS1:C1_01180C_A:PRY1:C1_07960W_A:DIP2:DBP3:C1_10880W_A:KRR1:CSI2:RRN3:C2_00410C_A:C2_02540W_A:C2_03000C_A:MAK5:RPF2:MAK16:RCL1:RRP15:C3_02040C_A:NOP14:C3_06370C_A:C3_07800C_A:SEN2:SAS10:RPF1:C4_04520W_A:C4_05330C_A:BUD23:UTP13:NOP5:CIC1:SPB1:ENP1:C7_03850W_A:UTP18:PWP2:RRP9:CR_03360W_A:DBP8:RPL7:CR_09800C_A	6361:6270:55:70507:27:30447:42274:463:42254:30010:34463:17148:1901917:71035:1902626:71033:973:34476:30490:465:30163:9267:7130:6267:6412:494:51598:7129:42273:36170:98787:920:31167:8298:71028:71039:447:379:462:71216:480:71051:467:50821:70476:56:36180:34475:42255:466:16973:32956:32211:6364:464:42493:472:35690
466	maturation of 5.8S rRNA from tricistronic rRNA transcript (SSU-rRNA, 5.8S rRNA, LSU-rRNA)	41 out of 413 genes, 9.9%	144 out of 6473 background genes, 2.2%	4.69e-14	0.00%	RRS1:C1_01180C_A:PRY1:C1_07960W_A:DIP2:DBP3:C1_10880W_A:KRR1:CSI2:RRN3:C2_00410C_A:C2_02540W_A:C2_03000C_A:MAK5:RPF2:MAK16:RCL1:RRP15:C3_02040C_A:NOP14:C3_06370C_A:C3_07800C_A:SEN2:SAS10:RPF1:C4_04520W_A:C4_05330C_A:BUD23:UTP13:NOP5:CIC1:SPB1:ENP1:C7_03850W_A:UTP18:PWP2:RRP9:CR_03360W_A:DBP8:RPL7:CR_09800C_A	6361:6270:55:70507:27:30447:42274:463:42254:30010:34463:17148:1901917:71035:1902626:71033:973:34476:30490:465:30163:9267:7130:6267:6412:494:51598:7129:42273:36170:98787:920:31167:8298:71028:71039:447:379:462:71216:480:71051:467:50821:70476:56:36180:34475:42255:466:16973:32956:32211:6364:464:42493:472:35690
472	endonucleolytic cleavage to generate mature 5'-end of SSU-rRNA from (SSU-rRNA, 5.8S rRNA, LSU-rRNA)	74 out of 413 genes, 17.9%	417 out of 6473 background genes, 6.4%	6.14e-14	0.00%	RPO41:C1_01180C_A:REI1:RSM22:PRY1:C1_07960W_A:DIP2:MSS116:RPA34:PHO8:C1_10880W_A:C1_10950C_A:C1_11000C_A:MUP1:DIM1:FTR2:RRN3:NDT80:C2_00410C_A:C2_02540W_A:C2_03000C_A:C2_04120C_A:PZF1:MAK5:C2_05160C_A:MAK16:RCL1:NSA1:C2_08180C_A:RRP15:SMM1:NCE103:C3_02010C_A:C3_02040C_A:HBR3:NOP14:C3_06370C_A:C3_07800C_A:RLP24:C4_01500W_A:SEN2:SAS10:HCA4:RPF1:DOT4:C4_03830W_A:ECM1:C4_04520W_A:C4_05260W_A:C4_07150…	1900439:1900445:6361:6270:45944:16579:97316:55:27:30447:6913:42274:463:42797:71280:70525:1903692:42254:6468:30476:8152:7121:30010:6450:71285:43248:34463:321:101:36166:17148:34337:71027:1901917:71035:1900239:44182:1902626:2:6511:71033:973:34476:6355:30490:30003:34599:9267:7130:44011:6267:30488:6412:154:494:51598:7129:16578:36177:6390:2949:2000234:42273:36171:36170:98787:71244:372:1900743:2143:920:…
90501	RNA phosphodiester bond hydrolysis	82 out of 413 genes, 19.9%	500 out of 6473 background genes, 7.7%	1.30e-13	0.00%	RPO41:RRS1:C1_01180C_A:REI1:RSM22:PRY1:C1_07960W_A:DIP2:MSS116:DBP3:RPA34:PHO8:C1_10880W_A:C1_10950C_A:C1_11000C_A:KRR1:MUP1:CSI2:DIM1:FTR2:RRN3:NDT80:C2_00410C_A:C2_02540W_A:C2_03000C_A:C2_04120C_A:PZF1:MAK5:C2_05160C_A:MAK16:RCL1:NSA1:C2_08180C_A:RRP15:SMM1:NCE103:C3_02010C_A:C3_02040C_A:HBR3:NOP14:C3_06370C_A:C3_07800C_A:RLP24:C4_01500W_A:SEN2:SAS10:HCA4:RPF1:DOT4:C4_03830W_A:ECM1:C4_04520W_A:…	1900439:1900445:6361:6270:45944:16579:97316:55:27:30447:6913:42274:463:42797:71280:70525:1903692:42254:6468:30476:8152:7121:30010:6450:71285:43248:34463:321:101:36166:17148:34337:71027:1901917:71035:1900239:44182:1902626:2:6511:71033:973:34476:6355:30490:465:30003:34599:9267:7130:44011:6267:30488:6412:154:494:51598:7129:16578:36177:6390:2949:2000234:42273:36171:36170:98787:71244:372:1900743:2143:…
10467	gene expression	197 out of 413 genes, 47.7%	1906 out of 6473 background genes, 29.4%	3.80e-13	0.00%	RPO41:RRS1:C1_01010W_A:HMT1:C1_01180C_A:TRM2:ABP140:C1_02450C_A:PDE2:TSR2:RLI1:C1_03620C_A:C1_03940W_A:ERB1:REI1:C1_05180C_A:RSM22:C1_06760C_A:SPO22:PRY1:C1_07960W_A:DIP2:C1_08520C_A:MSS116:C1_08930C_A:C1_09020W_A:IPT1:DBP3:WOR1:RPA34:PHO8:RPA190:C1_10880W_A:C1_10950C_A:C1_10970W_A:C1_11000C_A:C1_11050W_A:KRR1:MUP1:C1_11880W_A:CSI2:DIM1:FTR2:RRN3:NDT80:HMA1:C2_00400C_A:C2_00410C_A:C2_00600C_A:UTP…	15749:60258:70893:2001246:6361:7329:45944:1900240:55:70507:30447:463:55085:70525:42254:15914:70901:30174:742:6807:7121:71285:36176:43248:16226:101:71027:2130:1900239:1902626:44182:90173:727:7155:6511:71033:22604:280:34476:465:184:72670:140018:34599:8643:30163:6267:154:71042:51598:36177:2000234:6508:98787:2143:6269:9060:723:44010:70887:2000220:2939:44416:2926:447:6348:379:1900231:1990277:46777:421…
90305	nucleic acid phosphodiester bond hydrolysis	82 out of 413 genes, 19.9%	518 out of 6473 background genes, 8.0%	1.11e-12	0.00%	RPO41:RRS1:C1_01180C_A:REI1:RSM22:PRY1:C1_07960W_A:DIP2:MSS116:DBP3:RPA34:PHO8:C1_10880W_A:C1_10950C_A:C1_11000C_A:KRR1:MUP1:CSI2:DIM1:FTR2:RRN3:NDT80:C2_00410C_A:C2_02540W_A:C2_03000C_A:C2_04120C_A:PZF1:MAK5:C2_05160C_A:MAK16:RCL1:NSA1:C2_08180C_A:RRP15:SMM1:NCE103:C3_02010C_A:C3_02040C_A:HBR3:NOP14:C3_06370C_A:C3_07800C_A:RLP24:C4_01500W_A:SEN2:SAS10:HCA4:RPF1:DOT4:C4_03830W_A:ECM1:C4_04520W_A:…	6361:45944:55:30447:463:70525:42254:7121:71285:43248:101:71027:1900239:44182:1902626:6511:71033:34476:465:34599:6267:154:51598:36177:2000234:98787:2143:6269:9060:723:447:6348:379:1900231:46777:480:467:6392:70476:51321:6400:34475:373:32211:464:44419:6357:42790:472:6362:493:1900439:1900445:6270:16579:97316:27:6913:42274:42797:71280:1903692:6468:30476:8152:30010:6450:34463:321:36166:17148:34337:1901…
27	ribosomal large subunit assembly	33 out of 413 genes, 8.0%	105 out of 6473 background genes, 1.6%	2.41e-12	0.00%	ERB1:C1_06760C_A:SPO22:JIP5:C1_09040C_A:RPA190:C1_10970W_A:CSI2:C2_02540W_A:MAK5:C2_05160C_A:RPF2:C2_05750W_A:C3_02040C_A:C3_06370C_A:C4_05010W_A:C4_05230C_A:C4_05330C_A:CIC1:C6_02230W_A:SPB1:RPA135:ENP2:UTP18:BUD22:PWP2:NOC2:SDA1:TSR1:ELF1:SSF1:CR_09800C_A:LTV1	55:70507:30447:463:42254:30174:1902626:90173:110136:465:34599:7089:30163:6267:447:480:51321:30150:6970:32956:464:45903:472:42790:30036:27:42274:30010:34463:17148:6360:33235:30490:9267:6412:42273:36170:1904669:920:31167:8298:6449:462:71216:50821:56:54:36180:466:16973:6364:461:35690:42038
42255	ribosome assembly	36 out of 413 genes, 8.7%	125 out of 6473 background genes, 1.9%	2.77e-12	0.00%	RRS1:ERB1:C1_06760C_A:SPO22:JIP5:C1_09040C_A:RPA190:C1_10970W_A:CSI2:C2_02540W_A:MAK5:C2_05160C_A:RPF2:C2_05750W_A:C3_02040C_A:C3_06370C_A:C4_05010W_A:C4_05230C_A:C4_05330C_A:C5_01540W_A:CIC1:C6_02230W_A:NIP7:SPB1:RPA135:ENP2:UTP18:BUD22:PWP2:NOC2:SDA1:TSR1:ELF1:SSF1:CR_09800C_A:LTV1	55:70507:30447:463:42254:30174:1902626:90173:110136:465:34599:7089:30163:6267:447:480:51321:30150:6970:32956:464:45903:472:42790:30036:27:42274:30010:34463:17148:6360:33235:30490:9267:6412:42273:36170:1904669:920:31167:8298:6449:462:71216:50821:56:54:36180:42255:466:16973:28:6364:461:35690:42038
44085	cellular component biogenesis	153 out of 413 genes, 37.0%	1408 out of 6473 background genes, 21.8%	1.28e-10	0.00%	RPO41:RRS1:C1_01180C_A:ABP140:C1_02450C_A:PDE2:TSR2:ARX1:RLI1:C1_03790C_A:ERB1:REI1:RSM22:C1_06760C_A:SPO22:PRY1:C1_07960W_A:DIP2:MSS116:JIP5:NAR1:C1_09040C_A:IPT1:YTM1:DBP3:RPA34:PHO8:RPA190:C1_10880W_A:C1_10950C_A:C1_10970W_A:C1_11000C_A:KRR1:MUP1:CSI2:DLH1:DIM1:FTR2:RRN3:NDT80:C2_00410C_A:C2_00600C_A:UTP21:C2_02540W_A:C2_03000C_A:C2_04120C_A:C2_04570W_A:HIS3:PZF1:MAK5:C2_05160C_A:RPF2:C2_05750…	1905786:60258:6361:45944:1900240:55:70507:30447:463:55085:70525:42254:30174:7121:10520:71285:36176:45732:43248:16226:101:71027:1900239:44182:1902626:6334:90173:727:6511:110136:71033:42148:22604:280:34476:7127:465:184:72670:7089:34599:30163:6267:154:71042:51598:36177:2000234:6508:98787:2143:6269:9060:723:70887:447:6348:379:1900231:46777:480:467:36187:6392:70476:51321:30150:6970:6400:6880:30437:301…
90304	nucleic acid metabolic process	160 out of 413 genes, 38.7%	1504 out of 6473 background genes, 23.2%	1.64e-10	0.00%	RPO41:RRS1:C1_01180C_A:TRM2:ABP140:C1_02450C_A:PDE2:TSR2:ERB1:REI1:RSM22:C1_06760C_A:SPO22:PRY1:C1_07960W_A:DIP2:MSS116:IPT1:DBP3:RPA34:PHO8:RPA190:C1_10880W_A:C1_10950C_A:C1_10970W_A:C1_11000C_A:KRR1:MUP1:CSI2:DLH1:DIM1:FTR2:RRN3:NDT80:HMA1:C2_00410C_A:UTP21:C2_02540W_A:C2_03000C_A:C2_04120C_A:C2_04570W_A:HIS3:PZF1:MAK5:C2_05160C_A:RPF2:RPC40:KTI11:C2_05750W_A:C2_05840W_A:C2_05900W_A:MAK16:C2_06…	60258:70893:6361:45944:1900240:55:70507:30447:463:55085:70525:42254:70901:30174:7121:10520:71285:36176:43248:101:71027:2130:1900239:44182:1902626:90173:727:70785:6511:71033:42148:22604:280:34476:465:184:72670:140018:34599:30163:6267:154:71042:51598:36177:70783:2000234:6508:98787:2143:6269:9060:723:15677:70887:2939:2926:447:6348:379:1900231:46777:480:467:36187:6392:70476:51321:30150:6970:6400:2128…
46483	heterocycle metabolic process	175 out of 413 genes, 42.4%	1736 out of 6473 background genes, 26.8%	9.25e-10	0.00%	RPO41:RRS1:HMT1:C1_01180C_A:TRM2:ABP140:C1_02450C_A:PDE2:TSR2:ERB1:REI1:RSM22:C1_06760C_A:SPO22:PRY1:C1_07960W_A:DIP2:MSS116:IPT1:DBP3:RPA34:PHO8:RPA190:C1_10880W_A:C1_10950C_A:C1_10970W_A:C1_11000C_A:KRR1:MUP1:CSI2:DLH1:DIM1:FTR2:RRN3:NDT80:HMA1:C2_00180C_A:C2_00410C_A:UTP21:C2_02540W_A:HPT1:C2_03000C_A:C2_04120C_A:C2_04570W_A:HIS3:PZF1:MAK5:C2_05160C_A:RPF2:RPC40:KTI11:C2_05750W_A:C2_05840W_A:C…	60258:70893:6361:7329:45944:1900240:55:70507:30447:463:55085:43103:70525:42254:70901:30174:742:7121:10520:71285:36176:43248:16226:101:71027:2130:1900239:44182:1902626:90173:727:70785:6177:6511:71033:42148:22604:280:34476:465:184:72670:140018:34599:8643:30163:6267:154:71042:51598:36177:70783:2000234:6508:98787:2143:6269:9060:723:15677:70887:2939:44416:2926:447:6348:379:1900231:46777:46087:480:467:…
34641	cellular nitrogen compound metabolic process	217 out of 413 genes, 52.5%	2339 out of 6473 background genes, 36.1%	1.18e-09	0.00%	RPO41:RRS1:C1_01010W_A:HMT1:C1_01180C_A:TRM2:ABP140:C1_02450C_A:PDE2:TSR2:RLI1:C1_03620C_A:C1_03940W_A:ERB1:DUR1,2:REI1:C1_05180C_A:RSM22:C1_06760C_A:SPO22:PRY1:GCS1:C1_07960W_A:DIP2:C1_08520C_A:MSS116:C1_08930C_A:C1_09020W_A:IPT1:DBP3:WOR1:RPA34:PHO8:RPA190:C1_10880W_A:C1_10950C_A:C1_10970W_A:C1_11000C_A:C1_11050W_A:KRR1:MUP1:C1_11880W_A:CSI2:DLH1:DIM1:FTR2:RRN3:NDT80:HMA1:C2_00180C_A:C2_00400C_…	15749:60258:70893:2001246:6361:7329:45944:1900240:55:70507:30447:463:55085:43103:70525:42254:15914:70901:30174:742:6807:7121:10520:46210:71285:36176:43248:16226:101:71027:2130:1900239:1902626:44182:90173:727:7155:70785:6177:71033:6511:42148:15671:22604:280:34476:465:184:72670:140018:34599:8643:30163:6267:154:71042:51598:36177:70783:2000234:42542:6508:98787:1902170:2143:6269:9060:723:44010:15677:7…
6725	cellular aromatic compound metabolic process	174 out of 413 genes, 42.1%	1730 out of 6473 background genes, 26.7%	1.41e-09	0.00%	RPO41:RRS1:HMT1:C1_01180C_A:TRM2:ABP140:C1_02450C_A:PDE2:TSR2:ERB1:REI1:RSM22:C1_06760C_A:SPO22:PRY1:C1_07960W_A:DIP2:MSS116:IPT1:DBP3:RPA34:PHO8:RPA190:C1_10880W_A:C1_10950C_A:C1_10970W_A:C1_11000C_A:KRR1:MUP1:CSI2:DLH1:DIM1:FTR2:RRN3:NDT80:HMA1:C2_00180C_A:C2_00410C_A:UTP21:C2_02540W_A:HPT1:C2_03000C_A:C2_04120C_A:C2_04570W_A:HIS3:PZF1:MAK5:C2_05160C_A:RPF2:RPC40:KTI11:C2_05750W_A:C2_05840W_A:C…	60258:70893:6361:7329:45944:1900240:55:70507:30447:463:55085:43103:70525:42254:70901:30174:742:7121:10520:71285:36176:43248:16226:101:71027:2130:1900239:44182:1902626:90173:727:70785:6177:6511:71033:42148:22604:280:34476:465:184:72670:140018:34599:8643:30163:6267:154:71042:51598:36177:70783:2000234:6508:98787:2143:6269:9060:723:15677:70887:2939:44416:2926:447:6348:379:1900231:46777:46087:480:467:…
6139	nucleobase-containing compound metabolic process	169 out of 413 genes, 40.9%	1662 out of 6473 background genes, 25.7%	1.44e-09	0.00%	RPO41:RRS1:C1_01180C_A:TRM2:ABP140:C1_02450C_A:PDE2:TSR2:ERB1:REI1:RSM22:C1_06760C_A:SPO22:PRY1:C1_07960W_A:DIP2:MSS116:IPT1:DBP3:RPA34:PHO8:RPA190:C1_10880W_A:C1_10950C_A:C1_10970W_A:C1_11000C_A:KRR1:MUP1:CSI2:DLH1:DIM1:FTR2:RRN3:NDT80:HMA1:C2_00180C_A:C2_00410C_A:UTP21:C2_02540W_A:HPT1:C2_03000C_A:C2_04120C_A:C2_04570W_A:HIS3:PZF1:MAK5:C2_05160C_A:RPF2:RPC40:KTI11:C2_05750W_A:C2_05840W_A:C2_059…	60258:70893:6361:7329:45944:1900240:55:70507:30447:463:55085:43103:70525:42254:70901:30174:742:7121:10520:71285:36176:43248:101:71027:2130:1900239:44182:1902626:90173:727:70785:6177:6511:71033:42148:22604:280:34476:465:184:72670:140018:34599:8643:30163:6267:154:71042:51598:36177:70783:2000234:6508:98787:2143:6269:9060:723:15677:70887:2939:44416:2926:447:6348:379:1900231:46777:46087:480:467:36187:…
447	endonucleolytic cleavage in ITS1 to separate SSU-rRNA from 5.8S rRNA and LSU-rRNA from tricistronic rRNA transcript (SSU-rRNA, 5.8S rRNA, LSU-rRNA)	29 out of 413 genes, 7.0%	103 out of 6473 background genes, 1.6%	2.81e-09	0.00%	RRS1:C1_01180C_A:PRY1:DIP2:C1_10880W_A:KRR1:RRN3:C2_00410C_A:C2_02540W_A:C2_03000C_A:RCL1:C3_02040C_A:NOP14:C3_06370C_A:C3_07800C_A:SEN2:SAS10:C4_04520W_A:BUD23:UTP13:NOP5:ENP1:C7_03850W_A:UTP18:PWP2:RRP9:CR_03360W_A:DBP8:CR_09800C_A	6361:55:30447:463:42254:6267:51598:98787:447:379:480:70476:32211:464:472:6270:27:42274:30010:34463:17148:30490:9267:7130:494:7129:42273:36170:920:8298:462:71216:50821:56:36180:42255:16973:6364:42493:35690
9451	RNA modification	27 out of 413 genes, 6.5%	97 out of 6473 background genes, 1.5%	2.15e-08	0.00%	TRM2:ABP140:DIM1:HMA1:KTI11:C2_09500W_A:SMM1:ELP3:C3_07400W_A:C4_00810C_A:C4_01500W_A:C4_03730C_A:C4_03830W_A:C4_04810C_A:C4_05260W_A:NOP1:BUD23:C5_01610W_A:C6_02290C_A:C6_02350C_A:SPB1:C7_00330C_A:C7_02340C_A:TRM1:KTI12:CR_04110W_A:CR_08940W_A	463:70525:42254:70901:2130:72670:140018:154:2143:723:2939:2926:447:480:70476:6400:2128:106004:2940:6357:472:493:27:31119:17183:43144:6450:30488:2181:6412:1990481:494:2949:61504:32447:31167:462:31120:56:466:8033:2098:6364:1990258:31591
71826	ribonucleoprotein complex subunit organization	40 out of 413 genes, 9.7%	199 out of 6473 background genes, 3.1%	2.86e-08	0.00%	ERB1:C1_06760C_A:SPO22:JIP5:C1_09040C_A:YTM1:RPA190:C1_10970W_A:CSI2:C2_02540W_A:MAK5:C2_05160C_A:RPF2:C2_05750W_A:C3_02040C_A:NOG1:C3_06370C_A:RLP24:C4_05010W_A:C4_05230C_A:C4_05330C_A:C5_01540W_A:CIC1:C6_02230W_A:NIP7:SPB1:RPA135:ENP2:UTP18:BUD22:PWP2:DBP2:CR_04110W_A:NOC2:SDA1:TSR1:ELF1:SSF1:CR_09800C_A:LTV1	55:70507:30447:463:42254:30174:1902626:90173:110136:465:184:34599:7089:30163:6267:71042:447:480:51321:30150:6970:6369:32956:464:45903:472:42790:493:30036:27:42274:1990120:30010:34463:17148:6360:33235:30490:9267:6412:42273:36170:1904669:920:51276:31167:8298:6449:462:71216:31120:50821:56:54:36180:42255:466:16973:28:6364:461:35690:42038
22618	ribonucleoprotein complex assembly	39 out of 413 genes, 9.4%	194 out of 6473 background genes, 3.0%	5.10e-08	0.00%	ERB1:C1_06760C_A:SPO22:JIP5:C1_09040C_A:RPA190:C1_10970W_A:CSI2:C2_02540W_A:MAK5:C2_05160C_A:RPF2:C2_05750W_A:C3_02040C_A:NOG1:C3_06370C_A:RLP24:C4_05010W_A:C4_05230C_A:C4_05330C_A:C5_01540W_A:CIC1:C6_02230W_A:NIP7:SPB1:RPA135:ENP2:UTP18:BUD22:PWP2:DBP2:CR_04110W_A:NOC2:SDA1:TSR1:ELF1:SSF1:CR_09800C_A:LTV1	55:70507:30447:463:42254:30174:1902626:90173:110136:465:184:34599:7089:30163:6267:71042:447:480:51321:30150:6970:6369:32956:464:45903:472:42790:493:30036:27:42274:1990120:30010:34463:17148:6360:33235:30490:9267:6412:42273:36170:1904669:920:31167:8298:6449:462:71216:31120:50821:56:54:36180:42255:466:16973:28:6364:461:35690:42038
6400	tRNA modification	22 out of 413 genes, 5.3%	71 out of 6473 background genes, 1.1%	1.58e-07	0.00%	TRM2:ABP140:HMA1:KTI11:C2_09500W_A:SMM1:ELP3:C3_07400W_A:C4_00810C_A:C4_01500W_A:C4_03730C_A:C4_03830W_A:C4_04810C_A:C4_05260W_A:C5_01610W_A:C6_02290C_A:C6_02350C_A:C7_00330C_A:C7_02340C_A:TRM1:KTI12:CR_08940W_A	463:70525:70901:2130:72670:140018:2143:723:2939:2926:480:6400:2128:106004:2940:6357:472:31119:17183:6450:30488:2181:6412:1990481:2949:61504:32447:462:31120:8033:2098:31591
1901360	organic cyclic compound metabolic process	179 out of 413 genes, 43.3%	1904 out of 6473 background genes, 29.4%	2.85e-07	0.00%	RPO41:RRS1:HMT1:C1_01180C_A:TRM2:ABP140:C1_02450C_A:PDE2:TSR2:ERB1:REI1:RSM22:C1_06760C_A:SPO22:PRY1:C1_07960W_A:DIP2:MSS116:IPT1:DBP3:RPA34:PHO8:RPA190:C1_10880W_A:C1_10950C_A:C1_10970W_A:C1_11000C_A:KRR1:MUP1:CSI2:DLH1:DIM1:FTR2:RRN3:NDT80:HMA1:C2_00180C_A:C2_00410C_A:UTP21:C2_02540W_A:HPT1:C2_03000C_A:C2_04120C_A:C2_04570W_A:HIS3:PZF1:MAK5:C2_05160C_A:RPF2:RPC40:KTI11:C2_05750W_A:C2_05840W_A:C…	60258:70893:6361:7329:45944:1900240:55:70507:30447:463:55085:43103:70525:42254:70901:30174:742:7121:10520:71285:36176:43248:16226:101:71027:2130:1900239:44182:1902626:90173:727:70785:6177:6511:71033:42148:22604:280:34476:465:184:72670:140018:34599:8643:30163:6267:154:71042:51598:36177:8202:70783:2000234:6508:98787:6879:2143:6269:9060:723:15677:70887:2939:44416:2926:447:6348:379:1900231:46777:4608…
140694	non-membrane-bounded organelle assembly	36 out of 413 genes, 8.7%	180 out of 6473 background genes, 2.8%	3.36e-07	0.00%	RRS1:ERB1:C1_06760C_A:SPO22:JIP5:C1_09040C_A:RPA190:C1_10970W_A:CSI2:C2_02540W_A:MAK5:C2_05160C_A:RPF2:C2_05750W_A:C3_02040C_A:C3_06370C_A:C4_05010W_A:C4_05230C_A:C4_05330C_A:C5_01540W_A:CIC1:C6_02230W_A:NIP7:SPB1:RPA135:ENP2:UTP18:BUD22:PWP2:NOC2:SDA1:TSR1:ELF1:SSF1:CR_09800C_A:LTV1	55:70507:30447:463:42254:30174:1902626:90173:110136:465:34599:7089:30163:6267:447:480:51321:30150:6970:32956:464:45903:472:42790:30036:27:42274:30010:34463:17148:6360:33235:30490:9267:6412:42273:36170:1904669:920:31167:8298:6449:462:71216:50821:56:54:36180:42255:466:16973:28:6364:461:35690:42038
8033	tRNA processing	24 out of 413 genes, 5.8%	101 out of 6473 background genes, 1.6%	9.15e-06	0.00%	TRM2:ABP140:HMA1:KTI11:C2_09500W_A:SMM1:ELP3:C3_07400W_A:C4_00810C_A:C4_01500W_A:SEN2:C4_03730C_A:C4_03830W_A:C4_04810C_A:C4_05260W_A:NOP1:C5_01610W_A:C6_02290C_A:C6_02350C_A:C7_00330C_A:C7_02340C_A:TRM1:KTI12:CR_08940W_A	463:70525:70901:2130:72670:140018:98787:2143:723:2939:2926:447:379:480:6400:2128:106004:2940:6357:472:31119:17183:43144:6450:30488:2181:6412:1990481:494:2949:61504:32447:31167:462:31120:8033:2098:6364:1990258:31591:35690
70925	organelle assembly	36 out of 413 genes, 8.7%	203 out of 6473 background genes, 3.1%	1.02e-05	0.00%	RRS1:ERB1:C1_06760C_A:SPO22:JIP5:C1_09040C_A:RPA190:C1_10970W_A:CSI2:C2_02540W_A:MAK5:C2_05160C_A:RPF2:C2_05750W_A:C3_02040C_A:C3_06370C_A:C4_05010W_A:C4_05230C_A:C4_05330C_A:C5_01540W_A:CIC1:C6_02230W_A:NIP7:SPB1:RPA135:ENP2:UTP18:BUD22:PWP2:NOC2:SDA1:TSR1:ELF1:SSF1:CR_09800C_A:LTV1	55:70507:30447:463:42254:30174:1902626:90173:110136:465:34599:7089:30163:6267:447:480:51321:30150:6970:32956:464:45903:472:42790:30036:27:42274:30010:34463:17148:6360:33235:30490:9267:6412:42273:36170:1904669:920:31167:8298:6449:462:71216:50821:56:54:36180:42255:466:16973:28:6364:461:35690:42038
480	endonucleolytic cleavage in 5'-ETS of tricistronic rRNA transcript (SSU-rRNA, 5.8S rRNA, LSU-rRNA)	54 out of 413 genes, 13.1%	390 out of 6473 background genes, 6.0%	2.19e-05	0.00%	RPO41:C1_01180C_A:REI1:PRY1:C1_07960W_A:DIP2:RPA34:PHO8:C1_10880W_A:C1_11000C_A:FTR2:RRN3:NDT80:C2_00410C_A:C2_02540W_A:C2_03000C_A:C2_04120C_A:PZF1:C2_05160C_A:RCL1:NSA1:RRP15:SMM1:NCE103:C3_02010C_A:C3_02040C_A:NOP14:C3_06370C_A:C3_07800C_A:SEN2:SAS10:RPF1:DOT4:C4_03830W_A:C4_04520W_A:C4_05260W_A:C4_07150W_A:C5_01960C_A:UTP13:C5_04910W_A:NOP5:C6_02230W_A:C6_03440W_A:C7_03850W_A:UTP18:PWP2:RRP9:…	6361:45944:55:30447:463:42254:7121:71285:71027:1900239:6511:71033:34476:34599:6267:51598:36177:2000234:98787:6269:447:6348:379:1900231:480:467:51321:6400:34475:32211:464:44419:6357:42790:472:6362:1900439:1900445:6270:16579:97316:27:6913:42274:42797:71280:30476:8152:30010:34463:321:36166:17148:1901917:71035:2:973:6355:30490:30003:9267:7130:44011:30488:494:7129:16578:6390:42273:36171:36170:71244:19…
463	maturation of LSU-rRNA from tricistronic rRNA transcript (SSU-rRNA, 5.8S rRNA, LSU-rRNA)	55 out of 413 genes, 13.3%	429 out of 6473 background genes, 6.6%	0.00022	0.00%	C1_01180C_A:C1_02450C_A:PDE2:REI1:SPO22:PRY1:C1_07960W_A:IPT1:DBP3:C1_11000C_A:MUP1:CSI2:C2_02540W_A:C2_04120C_A:HIS3:PZF1:MAK5:RPF2:C2_05750W_A:MAK16:C2_06530W_A:UTP15:RRP15:SMM1:NCE103:C3_02010C_A:NOP14:SEN2:RPF1:DAO2:DOT4:C4_03830W_A:C4_05260W_A:C4_05330C_A:C5_01960C_A:C5_04910W_A:CIC1:C6_01890C_A:C6_02230W_A:NIP7:C6_03440W_A:SPB1:NOP8:NOP15:C7_01440W_A:C7_01570C_A:ENP1:C7_03850W_A:RPC19:CR_02…	60258:6361:1900240:55:70507:30447:463:55085:42254:30174:36176:101:71027:1900239:1902626:90173:727:6511:71033:22604:34476:465:34599:30163:6267:51598:2000234:98787:70887:447:6348:379:480:467:36187:51321:30150:6400:30148:34475:36164:7009:32956:6676:464:44419:42790:6357:472:9116:43709:6270:16579:27:6913:42274:42797:1903692:30476:106035:8152:51668:34463:321:36166:1901917:71035:44406:6360:2:19933:6383:…
470	maturation of LSU-rRNA	55 out of 413 genes, 13.3%	431 out of 6473 background genes, 6.7%	0.00026	0.00%	C1_01180C_A:C1_02450C_A:PDE2:REI1:SPO22:PRY1:C1_07960W_A:IPT1:DBP3:C1_11000C_A:MUP1:CSI2:C2_02540W_A:C2_04120C_A:HIS3:PZF1:MAK5:RPF2:C2_05750W_A:MAK16:C2_06530W_A:UTP15:RRP15:SMM1:NCE103:C3_02010C_A:NOP14:SEN2:RPF1:DAO2:DOT4:C4_03830W_A:C4_05260W_A:C4_05330C_A:C5_01960C_A:C5_04910W_A:CIC1:C6_01890C_A:C6_02230W_A:NIP7:C6_03440W_A:SPB1:NOP8:NOP15:C7_01440W_A:C7_01570C_A:ENP1:C7_03850W_A:RPC19:CR_02…	60258:6361:1900240:55:70507:30447:463:55085:42254:30174:36176:101:71027:1900239:1902626:90173:727:6511:71033:22604:34476:465:34599:30163:6267:51598:2000234:98787:70887:447:6348:379:480:467:36187:51321:30150:6400:30148:34475:36164:7009:32956:6676:464:44419:42790:6357:472:9116:43709:6270:16579:27:6913:42274:42797:1903692:30476:106035:8152:51668:34463:321:36166:1901917:71035:44406:6360:2:19933:6383:…
1510	RNA methylation	11 out of 413 genes, 2.7%	35 out of 6473 background genes, 0.5%	0.00513	0.00%	ABP140:C3_07400W_A:C4_03730C_A:C4_03830W_A:C4_04810C_A:NOP1:BUD23:SPB1:C7_02340C_A:TRM1:CR_08940W_A	463:70901:2130:2939:447:480:70476:2128:106004:2940:472:27:43144:30488:2181:494:31167:462:56:466:8033:6364:1990258
6399	tRNA metabolic process	27 out of 413 genes, 6.5%	169 out of 6473 background genes, 2.6%	0.00574	0.00%	TRM2:ABP140:HMA1:RPC40:KTI11:C2_09500W_A:SMM1:ELP3:C3_07400W_A:C4_00810C_A:C4_01500W_A:SEN2:C4_03730C_A:C4_03830W_A:C4_04810C_A:C4_05260W_A:NOP1:C5_01610W_A:C6_02290C_A:C6_02350C_A:C7_00330C_A:C7_02340C_A:TRM1:RPC19:CR_02890C_A:KTI12:CR_08940W_A	70893:463:70525:70901:2130:72670:140018:98787:2143:723:2939:2926:447:379:480:6400:2128:106004:2940:6357:472:31119:42797:17183:43144:6450:6360:6383:30488:2181:6412:1990481:494:2949:61504:32447:31167:462:31120:8033:2098:6364:1990258:31591:35690
30488	tRNA methylation	8 out of 413 genes, 1.9%	21 out of 6473 background genes, 0.3%	0.01987	0.04%	ABP140:C3_07400W_A:C4_03730C_A:C4_03830W_A:C4_04810C_A:C7_02340C_A:TRM1:CR_08940W_A	463:70901:2130:2939:480:2128:106004:2940:472:30488:2181:462
33750	ribosome localization	15 out of 413 genes, 3.6%	72 out of 6473 background genes, 1.1%	0.02910	0.04%	RRS1:C1_02450C_A:ARX1:RLI1:C2_05750W_A:C3_02040C_A:NOG1:RPF1:ECM1:BUD23:C6_02230W_A:NOG2:SDA1:NMD3:LTV1	55:463:1902626:34599:7089:447:480:70476:6970:6415:32790:472:30036:27:42274:2000200:17148:45727:42273:1904669:6413:8298:462:50821:56:54:42255:466:6364:35690
54	ribosomal subunit export from nucleus	15 out of 413 genes, 3.6%	72 out of 6473 background genes, 1.1%	0.02910	0.04%	RRS1:C1_02450C_A:ARX1:RLI1:C2_05750W_A:C3_02040C_A:NOG1:RPF1:ECM1:BUD23:C6_02230W_A:NOG2:SDA1:NMD3:LTV1	55:463:1902626:34599:7089:447:480:70476:6970:6415:32790:472:30036:27:42274:2000200:17148:45727:42273:1904669:6413:8298:462:50821:56:54:42255:466:6364:35690
42790	nucleolar large rRNA transcription by RNA polymerase I	6 out of 413 genes, 1.5%	13 out of 6473 background genes, 0.2%	0.06048	0.20%	RPA34:RPA190:RPA12:RPA135:CR_01950W_A:RRN11	6361:463:480:122:472:42790:6362:6363:27:6360:6355:462
15669	gas transport	4 out of 413 genes, 1.0%	5 out of 6473 background genes, 0.1%	0.06177	0.23%	C1_03870C_A:C2_02230C_A:YHB1:YHB5	30447:55085:46210:44182:15671:34599:8643:1902170:70458:71500:44419:8152:9267:71218:9636:36170:71216:52163:36180
15671	oxygen transport	4 out of 413 genes, 1.0%	5 out of 6473 background genes, 0.1%	0.06177	0.23%	C1_03870C_A:C2_02230C_A:YHB1:YHB5	30447:55085:46210:44182:15671:34599:8643:1902170:70458:71500:44419:8152:9267:71218:9636:36170:71216:52163:36180
6360	transcription by RNA polymerase I	9 out of 413 genes, 2.2%	32 out of 6473 background genes, 0.5%	0.09588	0.26%	RPA34:RPA190:RRN3:RPC40:RPA12:RPA135:CR_01950W_A:RPC19:RRN11	70893:6361:463:447:480:122:472:42790:6362:6363:27:42797:6360:6383:6355:462

## Sheet: WT240_HS_up_REVIGO
Term ID	Name	log10(p)	Uniqueness	Dispensability
GO:0006360	transcription by RNA polymerase I	-1.0183	0.62	0.44
GO:0015671	oxygen transport	-1.2092	0.98	0.00
GO:0015669	gas transport	-1.2092	0.98	0.19
GO:0042790	nucleolar large rRNA transcription by RNA polymerase I	-1.2184	0.65	0.36
GO:0000054	ribosomal subunit export from nucleus	-1.5361	0.55	0.63
GO:0070925	organelle assembly	-4.9914	0.58	0.63
GO:1901360	organic cyclic compound metabolic process	-6.5452	0.88	0.11
GO:0071826	ribonucleoprotein complex subunit organization	-7.5436	0.66	0.45
GO:0009451	RNA modification	-7.6676	0.49	0.64
GO:0006139	nucleobase-containing compound metabolic process	-8.8416	0.59	0.65
GO:0006725	cellular aromatic compound metabolic process	-8.8508	0.85	0.22
GO:0034641	cellular nitrogen compound metabolic process	-8.9281	0.81	0.22
GO:0046483	heterocycle metabolic process	-9.0339	0.85	0.13
GO:0090304	nucleic acid metabolic process	-9.7852	0.56	0.60
GO:0044085	cellular component biogenesis	-9.8928	0.61	0.62
GO:0090305	nucleic acid phosphodiester bond hydrolysis	-11.9547	0.57	0.50
GO:0010467	gene expression	-12.4202	0.76	0.26
GO:0090501	RNA phosphodiester bond hydrolysis	-12.8861	0.48	0.58
GO:0000466	maturation of 5.8S rRNA from tricistronic rRNA transcript (SSU-rRNA, 5.8S rRNA, LSU-rRNA)	-13.3288	0.33	0.66
GO:0000460	maturation of 5.8S rRNA	-13.3288	0.33	0.67
GO:0000479	endonucleolytic cleavage of tricistronic rRNA transcript (SSU-rRNA, 5.8S rRNA, LSU-rRNA)	-13.8386	0.32	0.60
GO:0000966	RNA 5'-end processing	-14.1101	0.53	0.46
GO:0034471	ncRNA 5'-end processing	-14.1726	0.47	0.46
GO:0016070	RNA metabolic process	-14.9245	0.51	0.60
GO:0030490	maturation of SSU-rRNA	-20.752	0.30	0.70
GO:0042254	ribosome biogenesis	-26.8894	0.46	0.01
GO:0034660	ncRNA metabolic process	-27.6904	0.45	0.00
GO:0034470	ncRNA processing	-28.8827	0.39	0.68

## Sheet: WT240_HS_down
GOID	GO_term	Cluster frequency	Background frequency	Corrected P-value	False discovery rate	Gene(s) annotated to the term	Directly Annotated GOID List
8643	carbohydrate transport	77 out of 209 genes, 36.8%	585 out of 6473 background genes, 9.0%	9.23e-27	0.00%	C1_00410C_A:C1_04460C_A:AUT7:OPY2:C1_09220W_A:FTH1:C1_10140C_A:GAD1:PXA2:OFI1:HSP70:KAR9:NCR1:C2_00940W_A:HGT8:HGT6:FGR22:PLC2:ADAEC:MNN41:HSP21:C2_04480W_A:PNG2:GDH2:C2_08170W_A:C2_08830W_A:STB3:DDR48:HGT19:FOX2:C3_01130C_A:PMC1:FOX3:POX1-3:OXR1:C3_02750W_A:C3_03210W_A:HGT5:C3_06040W_A:C4_00860C_A:C4_02230C_A:AMS1:RGT1:JEN2:C4_04140W_A:C4_04980W_A:C5_01440C_A:PRC2:DAL52:C5_02690W_A:TNA1:C5_04260…	9313:6006:36178:51701:6081:45944:42760:15908:30447:6281:55085:9272:46942:42183:51180:6468:7039:32180:34605:6546:8152:6807:51666:30968:34497:6816:1900436:15976:751:1900189:70588:19615:432:36244:43161:31638:44182:71211:30473:33554:6033:35269:70135:6511:19309:1901524:44409:1904659:15876:34629:10811:19631:6355:6914:42758:32258:16241:34599:8643:9267:43577:1902001:44011:44805:15918:6616:9636:747:199096…
71702	organic substance transport	90 out of 209 genes, 43.1%	1444 out of 6473 background genes, 22.3%	3.84e-09	0.00%	C1_00410C_A:C1_01290C_A:C1_03170C_A:C1_03960C_A:C1_04460C_A:AUT7:OPY2:C1_09220W_A:FTH1:C1_10140C_A:GAD1:PXA2:OFI1:HSP70:KAR9:NCR1:C2_00940W_A:HGT8:HGT6:FGR22:PLC2:ADAEC:MNN41:HSP21:C2_04480W_A:PNG2:GDH2:C2_08170W_A:C2_08830W_A:PIR1:STB3:DDR48:HGT19:FOX2:C3_01130C_A:PMC1:FOX3:POX1-3:OXR1:C3_02750W_A:C3_03210W_A:HGT5:C3_06040W_A:C4_00860C_A:RGA2:C4_02230C_A:AMS1:RGT1:C4_03810W_A:JEN2:C4_04140W_A:C4…	9313:6006:36178:51701:6081:45944:42760:15908:30447:6281:55085:6501:9272:46942:42183:51180:6468:7039:32180:34605:6546:8152:6807:51666:34497:30968:6816:1900436:15976:751:1900189:70588:19615:432:321:36244:43161:31638:7154:44182:30473:71211:33554:6033:35269:70135:31929:6511:19309:1901524:44409:1904659:15876:34629:10811:19631:6355:6914:42758:32258:34599:16241:8643:9267:43577:1902001:44011:44805:7264:1…
6810	transport	97 out of 209 genes, 46.4%	2021 out of 6473 background genes, 31.2%	0.00096	0.00%	C1_00410C_A:C1_01290C_A:C1_03170C_A:C1_03960C_A:C1_04460C_A:AUT7:HAK1:OPY2:C1_09220W_A:FTH1:C1_10140C_A:GAD1:PXA2:OFI1:HSP70:KAR9:NCR1:C2_00940W_A:HGT8:HGT6:FGR22:PLC2:ADAEC:MNN41:HSP21:C2_04480W_A:PNG2:GDH2:C2_08170W_A:C2_08830W_A:PIR1:STB3:DDR48:HGT19:FOX2:C3_01130C_A:PMC1:FOX3:POX1-3:OXR1:C3_02750W_A:C3_03210W_A:HGT5:C3_06040W_A:C4_00860C_A:C4_00990W_A:RGA2:C4_02230C_A:AMS1:RGT1:C4_03810W_A:JE…	9313:6006:36178:51701:6081:45944:42760:15908:30447:6281:55085:6501:9272:46942:42183:51180:6468:7039:71805:32180:34605:6546:8152:6807:51666:34497:30968:6887:6816:1900436:15976:751:1900189:70588:6825:19615:432:321:36244:43161:31638:7154:44182:30473:71211:33554:6033:35269:70135:31929:6511:19309:1901524:44409:1904659:15876:34629:10811:19631:6355:6914:42758:6812:32258:34599:16241:8643:9267:43577:19020…
15749	monosaccharide transmembrane transport	8 out of 209 genes, 3.8%	29 out of 6473 background genes, 0.4%	0.00112	0.00%	HGT8:HGT6:HGT19:HGT5:HGT18:HXT5:HGT3:HGT14	55085:51666:1904659:19631:8643:6508:34727:8645
34219	carbohydrate transmembrane transport	8 out of 209 genes, 3.8%	29 out of 6473 background genes, 0.4%	0.00112	0.00%	HGT8:HGT6:HGT19:HGT5:HGT18:HXT5:HGT3:HGT14	55085:51666:1904659:19631:8643:6508:34727:8645
8645	hexose transmembrane transport	8 out of 209 genes, 3.8%	29 out of 6473 background genes, 0.4%	0.00112	0.00%	HGT8:HGT6:HGT19:HGT5:HGT18:HXT5:HGT3:HGT14	55085:51666:1904659:19631:8643:6508:34727:8645
51234	establishment of localization	97 out of 209 genes, 46.4%	2044 out of 6473 background genes, 31.6%	0.00168	0.00%	C1_00410C_A:C1_01290C_A:C1_03170C_A:C1_03960C_A:C1_04460C_A:AUT7:HAK1:OPY2:C1_09220W_A:FTH1:C1_10140C_A:GAD1:PXA2:OFI1:HSP70:KAR9:NCR1:C2_00940W_A:HGT8:HGT6:FGR22:PLC2:ADAEC:MNN41:HSP21:C2_04480W_A:PNG2:GDH2:C2_08170W_A:C2_08830W_A:PIR1:STB3:DDR48:HGT19:FOX2:C3_01130C_A:PMC1:FOX3:POX1-3:OXR1:C3_02750W_A:C3_03210W_A:HGT5:C3_06040W_A:C4_00860C_A:C4_00990W_A:RGA2:C4_02230C_A:AMS1:RGT1:C4_03810W_A:JE…	9313:6006:36178:51701:6081:45944:42760:15908:30447:6281:55085:6501:9272:46942:42183:51180:6468:7039:71805:32180:34605:6546:8152:6807:51666:34497:30968:6887:6816:1900436:15976:751:1900189:70588:6825:19615:432:321:36244:43161:31638:7154:44182:30473:71211:33554:6033:35269:70135:31929:6511:19309:1901524:44409:1904659:15876:34629:10811:19631:6355:6914:42758:6812:32258:34599:16241:8643:9267:43577:19020…
1904659	glucose transmembrane transport	7 out of 209 genes, 3.3%	23 out of 6473 background genes, 0.4%	0.00238	0.00%	HGT8:HGT6:HGT19:HGT5:HGT18:HGT3:HGT14	55085:51666:1904659:19631:8643:6508:34727
10412	mannan metabolic process	5 out of 209 genes, 2.4%	11 out of 6473 background genes, 0.2%	0.00602	0.00%	RHD1:MNN22:BMT4:BMT3:CR_02800C_A	35269:70135:6696:8643:46354:6688:422:6623:34727:35268:70136:46355:35690
51179	localization	99 out of 209 genes, 47.4%	2197 out of 6473 background genes, 33.9%	0.01415	0.60%	C1_00410C_A:C1_01290C_A:C1_03170C_A:C1_03960C_A:C1_04460C_A:AUT7:HAK1:OPY2:C1_09220W_A:FTH1:C1_10140C_A:GAD1:PXA2:OFI1:HSP70:KAR9:NCR1:C2_00940W_A:HGT8:HGT6:FGR22:PLC2:ADAEC:MNN41:HSP21:C2_04280W_A:C2_04480W_A:PNG2:GDH2:C2_08170W_A:C2_08830W_A:PIR1:STB3:DDR48:HGT19:FOX2:C3_01130C_A:PMC1:FOX3:POX1-3:OXR1:C3_02750W_A:C3_03210W_A:HGT5:C3_06040W_A:C4_00860C_A:C4_00990W_A:RGA2:C4_02230C_A:AMS1:RGT1:C4…	9313:6006:36178:1905342:51701:6081:45944:42760:15908:30447:6281:55085:6501:9272:33047:46942:42183:51180:6468:7039:71805:32180:34605:6546:8152:6807:51666:34497:30968:6887:6816:1900436:15976:751:1900189:70588:6825:19615:432:321:36244:43161:31638:7154:44182:30473:71211:33554:6033:35269:70135:31929:6511:19309:1901524:44409:1904659:15876:34629:10811:19631:6355:6914:42758:6812:32258:34599:16241:8643:92…
34727	piecemeal microautophagy of the nucleus	45 out of 209 genes, 21.5%	775 out of 6473 background genes, 12.0%	0.02242	0.73%	C1_01290C_A:C1_03170C_A:C1_03960C_A:CSH1:AUT7:PXA2:KNS1:HSP70:C2_00770W_A:C2_00940W_A:C2_04280W_A:C2_08830W_A:STB3:OXR1:BMT7:HGT5:C3_06950W_A:RGA2:RGT1:C4_03810W_A:C4_04980W_A:C5_01440C_A:PRC2:C5_04260W_A:C5_04410C_A:C5_04470C_A:C5_04870W_A:C6_02790C_A:C6_03050C_A:C7_02220C_A:SNG3:HSM3:C7_03780C_A:C7_03860W_A:PXA1:CR_00600C_A:BMT3:CR_02800C_A:CIRT4B:CR_03690W_A:HGT3:LAP3:DIT1:APG7:CR_09140C_A	6006:1905342:51701:45944:15908:30447:71406:6501:33047:6468:30476:7039:34605:51666:34497:30968:6887:7160:432:321:43161:31638:7154:44182:71211:6033:35269:70135:31929:44409:1904659:15876:34629:16480:6355:6914:32258:30643:34599:16241:8643:9267:1902001:6298:44805:44011:7264:6616:6799:9636:747:6508:9987:61025:16236:1905153:7131:30448:45893:44416:34498:30435:43547:6888:61709:46777:18105:422:18345:6623:3…
44804	autophagy of nucleus	45 out of 209 genes, 21.5%	779 out of 6473 background genes, 12.0%	0.02545	0.67%	C1_01290C_A:C1_03170C_A:C1_03960C_A:CSH1:AUT7:PXA2:KNS1:HSP70:C2_00770W_A:C2_00940W_A:C2_04280W_A:C2_08830W_A:STB3:OXR1:BMT7:HGT5:C3_06950W_A:RGA2:RGT1:C4_03810W_A:C4_04980W_A:C5_01440C_A:PRC2:C5_04260W_A:C5_04410C_A:C5_04470C_A:C5_04870W_A:C6_02790C_A:C6_03050C_A:C7_02220C_A:SNG3:HSM3:C7_03780C_A:C7_03860W_A:PXA1:CR_00600C_A:BMT3:CR_02800C_A:CIRT4B:CR_03690W_A:HGT3:LAP3:DIT1:APG7:CR_09140C_A	6006:1905342:51701:45944:15908:30447:71406:6501:33047:6468:30476:7039:34605:51666:34497:30968:6887:7160:432:321:43161:31638:7154:44182:71211:6033:35269:70135:31929:44409:1904659:15876:34629:16480:6355:6914:32258:30643:34599:16241:8643:9267:1902001:6298:44805:44011:7264:6616:6799:9636:747:6508:9987:61025:16236:1905153:7131:30448:45893:44416:34498:30435:43547:6888:61709:46777:18105:422:18345:6623:3…
16237	lysosomal microautophagy	45 out of 209 genes, 21.5%	781 out of 6473 background genes, 12.1%	0.02710	0.62%	C1_01290C_A:C1_03170C_A:C1_03960C_A:CSH1:AUT7:PXA2:KNS1:HSP70:C2_00770W_A:C2_00940W_A:C2_04280W_A:C2_08830W_A:STB3:OXR1:BMT7:HGT5:C3_06950W_A:RGA2:RGT1:C4_03810W_A:C4_04980W_A:C5_01440C_A:PRC2:C5_04260W_A:C5_04410C_A:C5_04470C_A:C5_04870W_A:C6_02790C_A:C6_03050C_A:C7_02220C_A:SNG3:HSM3:C7_03780C_A:C7_03860W_A:PXA1:CR_00600C_A:BMT3:CR_02800C_A:CIRT4B:CR_03690W_A:HGT3:LAP3:DIT1:APG7:CR_09140C_A	6006:1905342:51701:45944:15908:30447:71406:6501:33047:6468:30476:7039:34605:51666:34497:30968:6887:7160:432:321:43161:31638:7154:44182:71211:6033:35269:70135:31929:44409:1904659:15876:34629:16480:6355:6914:32258:30643:34599:16241:8643:9267:1902001:6298:44805:44011:7264:6616:6799:9636:747:6508:9987:61025:16236:1905153:7131:30448:45893:44416:34498:30435:43547:6888:61709:46777:18105:422:18345:6623:3…
46395	carboxylic acid catabolic process	10 out of 209 genes, 4.8%	74 out of 6473 background genes, 1.1%	0.05354	0.86%	ADH2:GAD1:GDH2:MDH1-3:FOX2:POX1-3:POT1:LAP3:FDH1:HGT14	42760:55085:6567:6116:42183:6546:6807:1904659:19631:42758:6735:34599:8643:6508:947:5975:6635:6099:9062:19551:34727:6538:15942:45069:46677:6097:122:6068:44419:43418:6108:43458
70135	beta-1,2-oligomannoside metabolic process	3 out of 209 genes, 1.4%	4 out of 6473 background genes, 0.1%	0.05923	1.20%	RHD1:BMT4:BMT3	35269:70135:6696:8643:6688:422:34727:70136
16054	organic acid catabolic process	10 out of 209 genes, 4.8%	76 out of 6473 background genes, 1.2%	0.06725	1.25%	ADH2:GAD1:GDH2:MDH1-3:FOX2:POX1-3:POT1:LAP3:FDH1:HGT14	42760:55085:6567:6116:42183:6546:6807:1904659:19631:42758:6735:34599:8643:6508:947:5975:6635:6099:9062:19551:34727:6538:15942:45069:46677:6097:122:6068:44419:43418:6108:43458
6914	autophagy	48 out of 209 genes, 23.0%	899 out of 6473 background genes, 13.9%	0.09780	1.53%	C1_01290C_A:C1_03170C_A:C1_03960C_A:CSH1:AUT7:PXA2:KNS1:HSP70:KAR9:C2_00770W_A:C2_00940W_A:C2_04280W_A:C2_08830W_A:STB3:PMC1:OXR1:BMT7:HGT5:C3_06950W_A:RGA2:RGT1:C4_03810W_A:C4_04980W_A:C5_01440C_A:PRC2:C5_04260W_A:C5_04410C_A:C5_04470C_A:C5_04870W_A:TRY5:C6_02790C_A:C6_03050C_A:C7_02220C_A:SNG3:HSM3:C7_03780C_A:C7_03860W_A:PXA1:CR_00600C_A:BMT3:CR_02800C_A:CIRT4B:CR_03690W_A:HGT3:LAP3:DIT1:APG7:…	6006:1905342:51701:45944:15908:30447:71406:55085:6501:33047:6468:30476:7039:34605:51666:34497:30968:6887:6816:7160:1900189:70588:432:321:43161:31638:7154:44182:30473:71211:6033:35269:70135:31929:44409:1904659:15876:34629:10811:16480:6355:6914:32258:30643:34599:16241:8643:9267:1902001:6298:44805:44011:7264:6616:6799:9636:747:6508:9987:61025:16236:1905153:7131:30448:31578:45893:51293:44416:34498:30…

## Sheet: WT240_HS_down_REVIGO
Term ID	Name	log10(p)	Uniqueness	Dispensability
GO:0070135	beta-1,2-oligomannoside metabolic process	-1.2275	0.92	0.49
GO:0046395	carboxylic acid catabolic process	-1.2713	0.67	0.45
GO:0016237	lysosomal microautophagy	-1.567	0.64	0.69
GO:0044804	autophagy of nucleus	-1.5943	0.64	0.69
GO:0034727	piecemeal microautophagy of the nucleus	-1.6494	0.64	0.03
GO:0051179	localization	-1.8492	1.00	0.00
GO:0010412	mannan metabolic process	-2.2204	0.91	0.00
GO:0034219	carbohydrate transmembrane transport	-2.9508	0.59	0.50
GO:0006810	transport	-3.0177	0.65	0.61
GO:0071702	organic substance transport	-8.4157	0.69	0.36
GO:0008643	carbohydrate transport	-26.0348	0.67	0.00

## Sheet: WT240_pH7.4_up
GOID	GO_term	Cluster frequency	Background frequency	Corrected P-value	False discovery rate	Gene(s) annotated to the term	Directly Annotated GOID List
8643	carbohydrate transport	99 out of 516 genes, 19.2%	585 out of 6473 background genes, 9.0%	6.10e-11	0.00%	HMX1:HGC1:HOL4:HGT1:GAL1:GAL7:DIP5:PBR1:ANT1:CPH1:GPI8:C1_07640C_A:ZCF4:C1_07980C_A:PLB5:AFG1:AOX2:FTH1:HAP43:C1_11510C_A:HYR1:MPT5:FTR1:PHHB:SMF3:C2_02620W_A:DCK1:ADH3:SMF12:GDH2:C2_08890W_A:C2_09880C_A:MP65:ACS1:C3_00170C_A:ATO1:PMC1:IRO1:FAA21:C3_03690W_A:AAP1:RAX1:C3_04630W_A:RCT1:AHR1:TRY6:BMT1:EVP1:FRP1:PGA7:OPT6:PDC12:CAT2:RFX2:C4_02170C_A:ECE1:RBT1:HWP1:AXL2:FAV1:C4_04980W_A:C4_05250W_A:A…	16237:36178:19538:15749:9437:1900445:43709:51701:7329:1900443:45944:15891:33215:38032:30447:9102:6084:9072:31589:48315:55085:15753:316:45454:15741:6876:1902416:52391:15691:6468:55088:1903450:16255:8272:9074:707:742:34605:15867:8152:51666:6807:45329:6073:6816:7121:45947:90375:1900436:15976:1900189:6038:70588:6825:321:36166:17148:36244:43161:1900428:44406:2000134:1900239:1676:71421:30473:44182:6071…
55072	iron ion homeostasis	21 out of 516 genes, 4.1%	49 out of 6473 background genes, 0.8%	3.39e-08	0.00%	HMX1:MTM1:HAP43:FTR1:RIM101:SMF3:C2_04490W_A:SIT1:MRS4:IRO1:FRP1:RBT5:C4_04760C_A:CFL2:CSA2:CFL5:CCC2:FET34:CSA1:SEF1:ALS3	1410:36178:1900439:43709:51701:45944:15891:33215:30447:55085:9272:71454:71280:71467:90375:71285:6825:36244:44406:44182:7155:42167:44409:6696:6788:6355:6351:6366:34599:31921:8643:44011:30001:6412:36177:10973:1901684:36171:36170:60003:6879:920:71469:43619:70887:44416:55072:43710:2182:10106:71216:98609:71281:20028:6979:6487:15893:422:51321:30150:30437:35351:1900430:34727:36180:43324:48250:7005:43708…
55076	transition metal ion homeostasis	27 out of 516 genes, 5.2%	81 out of 6473 background genes, 1.3%	5.49e-08	0.00%	HMX1:MTM1:CTR2:HAP43:FTR1:RIM101:SMF3:C2_04490W_A:SMF12:SIT1:MRS4:IRO1:FRP1:RBT5:C4_04760C_A:CFL2:CSA2:ZRT101:PRA1:CFL5:CCC2:CUP1:FET34:ALS1:CSA1:SEF1:ALS3	1410:36178:1900439:43709:51701:45944:15891:33215:30447:55085:52155:9272:71454:71280:6876:15691:71467:51666:6887:90375:71285:6825:36244:43161:44406:71421:44182:7155:45916:42167:6511:44409:6696:6788:6355:6351:6366:34599:31921:8643:44011:16573:52085:30001:6412:36177:10973:1901684:36171:36170:60003:6508:6879:1900735:920:71469:30448:43619:35434:15677:70887:44416:55072:43710:7159:2182:10106:32119:71216…
55065	metal ion homeostasis	32 out of 516 genes, 6.2%	112 out of 6473 background genes, 1.7%	8.64e-08	0.00%	HMX1:ENA2:MTM1:CTR2:HAP43:C1_13490C_A:FTR1:RIM101:SMF3:C2_04490W_A:SMF12:YVC1:SIT1:MRS4:PMC1:IRO1:CNH1:FRP1:RBT5:C4_04760C_A:CFL2:CSA2:ZRT101:PRA1:CFL5:CCC2:CUP1:FET34:ALS1:CSA1:SEF1:ALS3	1410:36178:1900439:43709:51701:45944:15891:33215:30447:55085:52155:42710:9272:71454:71280:6876:15691:71467:51666:6887:6816:90375:71285:6814:70588:6825:36244:43161:44406:71421:44182:7155:45916:42167:6511:44409:6696:6788:6355:70316:6351:30004:6366:97623:30003:34599:31921:8643:44011:16573:52085:30001:6412:36177:10973:9651:1901684:42273:36376:36171:36170:60003:6508:6879:1900735:920:71469:30448:43619:…
6826	iron ion transport	15 out of 516 genes, 2.9%	27 out of 6473 background genes, 0.4%	2.42e-07	0.00%	FTH1:FTR1:SMF3:SMF12:SIT1:MRS4:FLC1:FRP1:CFL1:CSA2:CFL4:CFL5:FET34:CTR1:ALS3	43709:51701:15891:33215:55085:6876:15691:6825:15886:44406:15883:71421:44182:7155:44409:184:8643:44011:30001:6412:1901684:36170:6879:920:35434:15677:55072:43710:10106:98609:71281:30026:15893:35351:30148:36180:48250:43708:6828:6506:34755:46688:6826:44718:42928:6897:44419:35690:6878
6875	cellular metal ion homeostasis	30 out of 516 genes, 5.8%	108 out of 6473 background genes, 1.7%	7.39e-07	0.00%	HMX1:ENA2:MTM1:CTR2:HAP43:C1_13490C_A:FTR1:RIM101:SMF3:SMF12:YVC1:SIT1:PMC1:IRO1:CNH1:FRP1:RBT5:C4_04760C_A:CFL2:CSA2:ZRT101:PRA1:CFL5:CCC2:CUP1:FET34:ALS1:CSA1:SEF1:ALS3	1410:36178:1900439:43709:51701:45944:15891:33215:30447:55085:52155:42710:9272:71454:71280:6876:15691:71467:51666:6887:6816:90375:71285:6814:70588:6825:36244:43161:44406:71421:44182:7155:45916:42167:6511:44409:6696:6788:6355:70316:6351:30004:97623:30003:31921:8643:44011:16573:52085:30001:36177:10973:9651:1901684:42273:36376:36171:36170:60003:6508:6879:1900735:920:71469:30448:43619:35434:6813:15677…
55085	transmembrane transport	82 out of 516 genes, 15.9%	525 out of 6473 background genes, 8.1%	9.11e-07	0.00%	ENA2:HOL4:HGT1:GAL1:DIP5:EXG2:SEC62:MTM1:PBR1:CTR2:FTH1:C1_10340W_A:HAP43:PHO84:MUP1:AGC1:HYR1:C1_13490C_A:FTR1:FRE9:C2_06440C_A:SMF12:C2_07240C_A:YVC1:SIT1:MRS4:C2_09610W_A:GPD1:FLC1:PMC1:C3_01940C_A:C3_03690W_A:AAP1:CTP1:CDR1:OAC1:C3_06750W_A:SEC61:CNH1:FRP1:C4_00530C_A:OPT6:PHO89:C4_02510W_A:RBT1:C4_04440W_A:FAV1:CFL1:CFL2:C4_05980C_A:CSA2:ZRT101:GIT2:SGE1:CFL4:CFL5:ZCF20:GAP1:CCC2:GAP6:C5_039…	36178:19538:15749:51701:19740:44743:15891:33215:46967:30447:9102:97639:6843:463:55085:15753:43457:316:42710:45454:6116:15741:61428:6876:52391:1903692:15691:15031:8272:742:34605:8152:6807:97080:51666:6887:6816:15810:6114:90375:15976:6814:70843:1900189:70588:6825:101:6614:36244:15886:44406:15883:71421:44182:2:97638:7155:45916:9141:1904659:6696:31204:6355:70316:6351:30004:184:97623:15805:31385:32258…
6879	cellular iron ion homeostasis	19 out of 516 genes, 3.7%	47 out of 6473 background genes, 0.7%	1.02e-06	0.00%	HMX1:MTM1:HAP43:FTR1:RIM101:SMF3:SIT1:IRO1:FRP1:RBT5:C4_04760C_A:CFL2:CSA2:CFL5:CCC2:FET34:CSA1:SEF1:ALS3	1410:36178:1900439:43709:51701:45944:15891:33215:30447:55085:9272:71454:71280:71467:90375:71285:6825:36244:44406:44182:7155:42167:44409:6696:6788:6355:6351:31921:8643:44011:30001:36177:10973:1901684:36171:36170:60003:6879:920:71469:43619:70887:44416:43710:10106:71216:98609:71281:20028:6979:6487:15893:422:51321:30150:30437:35351:1900430:34727:36180:43324:7005:43708:34757:6506:122:34755:34465:46688…
46916	cellular transition metal ion homeostasis	25 out of 516 genes, 4.8%	79 out of 6473 background genes, 1.2%	1.02e-06	0.00%	HMX1:MTM1:CTR2:HAP43:FTR1:RIM101:SMF3:SMF12:SIT1:IRO1:FRP1:RBT5:C4_04760C_A:CFL2:CSA2:ZRT101:PRA1:CFL5:CCC2:CUP1:FET34:ALS1:CSA1:SEF1:ALS3	1410:36178:1900439:43709:51701:45944:15891:33215:30447:55085:52155:9272:71454:71280:6876:15691:71467:51666:6887:90375:71285:6825:36244:43161:44406:71421:44182:7155:45916:42167:6511:44409:6696:6788:6355:6351:31921:8643:44011:16573:52085:30001:36177:10973:1901684:36171:36170:60003:6508:6879:1900735:920:71469:30448:43619:35434:15677:70887:44416:43710:7159:10106:32119:71216:98609:71281:20028:6979:648…
41	transition metal ion transport	18 out of 516 genes, 3.5%	43 out of 6473 background genes, 0.7%	1.46e-06	0.00%	CTR2:FTH1:PHO84:FTR1:SMF3:SMF12:SIT1:MRS4:FLC1:FRP1:CFL1:CSA2:CFL4:CFL5:CCC2:FET34:CTR1:ALS3	43709:51701:15891:33215:55085:6876:15691:97080:51666:6887:6825:15886:44406:15883:71421:44182:7155:44409:184:34599:8643:44011:30001:6412:1901684:36170:60003:6879:38202:920:30448:35434:15677:55072:43710:10106:98609:71281:30026:15893:15680:35351:34727:30148:36180:43324:48250:43708:6817:6828:6506:34755:46688:6826:6810:44718:42928:6897:6797:44419:35690:6878
55080	cation homeostasis	33 out of 516 genes, 6.4%	142 out of 6473 background genes, 2.2%	1.47e-05	0.00%	HMX1:ENA2:MTM1:CTR2:HAP43:C1_13490C_A:FTR1:RIM101:SMF3:C2_04490W_A:SMF12:YVC1:SIT1:MRS4:PMC1:IRO1:CDR1:CNH1:FRP1:RBT5:C4_04760C_A:CFL2:CSA2:ZRT101:PRA1:CFL5:CCC2:CUP1:FET34:ALS1:CSA1:SEF1:ALS3	1410:36178:1900439:43709:51701:45944:15891:33215:30447:55085:52155:42710:9272:71454:71280:6876:15691:71467:51666:6887:6816:90375:71285:6814:1900189:70588:6825:36244:43161:44406:71421:44182:7155:45916:42167:6511:44409:6696:6788:6355:70316:6351:30004:6366:97623:30003:34599:31921:8643:44011:16573:52085:30001:6412:36177:10973:9651:1990961:1901684:42273:36376:45332:36171:36170:60003:6508:6879:1900735:…
30001	metal ion transport	23 out of 516 genes, 4.5%	77 out of 6473 background genes, 1.2%	1.71e-05	0.00%	ENA2:CTR2:FTH1:PHO84:FTR1:SMF3:SMF12:YVC1:SIT1:MRS4:FLC1:PMC1:CNH1:FRP1:CFL1:CSA2:ZRT101:CFL4:CFL5:CCC2:FET34:CTR1:ALS3	43709:51701:15891:33215:55085:42710:6876:15691:97080:51666:6887:6816:6814:70588:6825:15886:44406:15883:71421:44182:7155:44409:30004:184:97623:30003:34599:8643:44011:30001:6412:9651:1901684:42273:36376:36170:60003:6879:38202:920:30448:35434:6813:15677:36267:55072:43710:447:30007:10106:97553:32119:902:480:98609:71281:30026:422:15893:6873:6970:15680:35351:34727:30148:36180:43324:48250:43708:128:6817…
50801	ion homeostasis	34 out of 516 genes, 6.6%	150 out of 6473 background genes, 2.3%	1.73e-05	0.00%	HMX1:ENA2:MTM1:CTR2:HAP43:C1_13490C_A:FTR1:C1_14190C_A:RIM101:SMF3:C2_04490W_A:SMF12:YVC1:SIT1:MRS4:PMC1:IRO1:CDR1:CNH1:FRP1:RBT5:C4_04760C_A:CFL2:CSA2:ZRT101:PRA1:CFL5:CCC2:CUP1:FET34:ALS1:CSA1:SEF1:ALS3	1410:36178:1900439:43709:51701:45944:15891:33215:30447:55085:52155:42710:9272:71454:71280:6876:15691:71467:1900180:51666:6887:6816:90375:71285:6814:1900189:70588:6825:36244:43161:44406:71421:7094:44182:5977:32515:7155:45916:42167:6511:44409:6696:6788:6355:70316:6351:30004:6366:97623:30003:34599:31921:8643:44011:16573:52085:30001:6412:36177:10973:9651:1990961:1901684:42273:36376:45332:36171:36170:…
98771	inorganic ion homeostasis	32 out of 516 genes, 6.2%	139 out of 6473 background genes, 2.1%	3.15e-05	0.00%	HMX1:ENA2:MTM1:CTR2:HAP43:C1_13490C_A:FTR1:RIM101:SMF3:C2_04490W_A:SMF12:YVC1:SIT1:MRS4:PMC1:IRO1:CNH1:FRP1:RBT5:C4_04760C_A:CFL2:CSA2:ZRT101:PRA1:CFL5:CCC2:CUP1:FET34:ALS1:CSA1:SEF1:ALS3	1410:36178:1900439:43709:51701:45944:15891:33215:30447:55085:52155:42710:9272:71454:71280:6876:15691:71467:51666:6887:6816:90375:71285:6814:70588:6825:36244:43161:44406:71421:44182:7155:45916:42167:6511:44409:6696:6788:6355:70316:6351:30004:6366:97623:30003:34599:31921:8643:44011:16573:52085:30001:6412:36177:10973:9651:1901684:42273:36376:36171:36170:60003:6508:6879:1900735:920:71469:30448:43619:…
6811	ion transport	46 out of 516 genes, 8.9%	248 out of 6473 background genes, 3.8%	4.16e-05	0.00%	ENA2:DIP5:MTM1:ANT1:CTR2:FTH1:PHO84:MUP1:MCD4:AGC1:FTR1:SMF3:RTA2:SMF12:YVC1:SIT1:MRS4:C2_09610W_A:FLC1:PMC1:CTP1:OAC1:C3_07230W_A:CNH1:FRP1:PHO89:C4_02510W_A:C4_04980W_A:CFL1:CSA2:ZRT101:GIT2:CFL4:CFL5:GAP1:CCC2:C5_03930C_A:SFC1:FET34:YHM2:CTR1:C7_00380W_A:C7_02000C_A:ENA21:CR_06790C_A:ALS3	43709:51701:19740:15891:33215:30447:97639:6843:463:55085:316:42710:15741:6876:1903692:46519:15691:8272:15867:8152:97080:51666:6887:6816:15810:15976:6814:70588:6825:101:15886:44406:15883:71421:44182:2:97638:7155:44409:6505:15876:6696:749:30004:184:97623:15805:32258:6812:30003:34599:31921:8643:44011:30001:6412:3333:32456:44271:7031:9651:1901684:42273:36376:45332:1905329:6865:36170:60003:6879:38202:…
30003	cellular cation homeostasis	31 out of 516 genes, 6.0%	138 out of 6473 background genes, 2.1%	9.58e-05	0.00%	HMX1:ENA2:MTM1:CTR2:HAP43:C1_13490C_A:FTR1:RIM101:SMF3:SMF12:YVC1:SIT1:PMC1:IRO1:CDR1:CNH1:FRP1:RBT5:C4_04760C_A:CFL2:CSA2:ZRT101:PRA1:CFL5:CCC2:CUP1:FET34:ALS1:CSA1:SEF1:ALS3	1410:36178:1900439:43709:51701:45944:15891:33215:30447:55085:52155:42710:9272:71454:71280:6876:15691:71467:51666:6887:6816:90375:71285:6814:1900189:70588:6825:36244:43161:44406:71421:44182:7155:45916:42167:6511:44409:6696:6788:6355:70316:6351:30004:97623:30003:34599:31921:8643:44011:16573:52085:30001:36177:10973:9651:1990961:1901684:42273:36376:45332:36171:36170:60003:6508:6879:1900735:920:71469:…
42710	biofilm formation	32 out of 516 genes, 6.2%	146 out of 6473 background genes, 2.3%	0.00010	0.00%	HGC1:PBR1:CPH1:IPT1:WOR1:CBK1:HYR1:PMT4:YVC1:MP65:ZCF8:CAS4:TEC1:AHR1:TRY6:PMT2:PGA7:RBT5:CAT2:ECE1:HWP1:PHR1:CSA2:MRV8:SUN41:SAP6:SAP5:ALS5:ALS1:CSA1:ALS3:DEF1	45861:10527:32:36178:19538:9437:1900445:51701:43709:7329:1900443:31579:45944:33215:30447:6084:31589:463:55085:42710:52391:71712:2000247:6468:30950:71467:34605:7114:1900101:8152:6807:6073:51668:1900436:7160:15976:1900189:321:36166:36244:1900428:2000134:44406:1900239:44182:35269:7155:44409:1900461:6696:10811:6355:30003:7089:1897:8643:30163:9267:44011:2181:71940:79:70787:747:70783:42273:1900233:3617…
6873	cellular ion homeostasis	32 out of 516 genes, 6.2%	146 out of 6473 background genes, 2.3%	0.00010	0.00%	HMX1:ENA2:MTM1:CTR2:HAP43:C1_13490C_A:FTR1:C1_14190C_A:RIM101:SMF3:SMF12:YVC1:SIT1:PMC1:IRO1:CDR1:CNH1:FRP1:RBT5:C4_04760C_A:CFL2:CSA2:ZRT101:PRA1:CFL5:CCC2:CUP1:FET34:ALS1:CSA1:SEF1:ALS3	1410:36178:1900439:43709:51701:45944:15891:33215:30447:55085:52155:42710:9272:71454:71280:6876:15691:71467:1900180:51666:6887:6816:90375:71285:6814:1900189:70588:6825:36244:43161:44406:71421:7094:44182:5977:32515:7155:45916:42167:6511:44409:6696:6788:6355:70316:6351:30004:97623:30003:34599:31921:8643:44011:16573:52085:30001:36177:10973:9651:1990961:1901684:42273:36376:45332:36171:36170:60003:6508…
98630	aggregation of unicellular organisms	32 out of 516 genes, 6.2%	146 out of 6473 background genes, 2.3%	0.00010	0.00%	HGC1:PBR1:CPH1:IPT1:WOR1:CBK1:HYR1:PMT4:YVC1:MP65:ZCF8:CAS4:TEC1:AHR1:TRY6:PMT2:PGA7:RBT5:CAT2:ECE1:HWP1:PHR1:CSA2:MRV8:SUN41:SAP6:SAP5:ALS5:ALS1:CSA1:ALS3:DEF1	45861:10527:32:36178:19538:9437:1900445:51701:43709:7329:1900443:31579:45944:33215:30447:6084:31589:463:55085:42710:52391:71712:2000247:6468:30950:71467:34605:7114:1900101:8152:6807:6073:51668:1900436:7160:15976:1900189:321:36166:36244:1900428:2000134:44406:1900239:44182:35269:7155:44409:1900461:6696:10811:6355:30003:7089:1897:8643:30163:9267:44011:2181:71940:79:70787:747:70783:42273:1900233:3617…
98743	cell aggregation	32 out of 516 genes, 6.2%	146 out of 6473 background genes, 2.3%	0.00010	0.00%	HGC1:PBR1:CPH1:IPT1:WOR1:CBK1:HYR1:PMT4:YVC1:MP65:ZCF8:CAS4:TEC1:AHR1:TRY6:PMT2:PGA7:RBT5:CAT2:ECE1:HWP1:PHR1:CSA2:MRV8:SUN41:SAP6:SAP5:ALS5:ALS1:CSA1:ALS3:DEF1	45861:10527:32:36178:19538:9437:1900445:51701:43709:7329:1900443:31579:45944:33215:30447:6084:31589:463:55085:42710:52391:71712:2000247:6468:30950:71467:34605:7114:1900101:8152:6807:6073:51668:1900436:7160:15976:1900189:321:36166:36244:1900428:2000134:44406:1900239:44182:35269:7155:44409:1900461:6696:10811:6355:30003:7089:1897:8643:30163:9267:44011:2181:71940:79:70787:747:70783:42273:1900233:3617…
44010	single-species biofilm formation	30 out of 516 genes, 5.8%	135 out of 6473 background genes, 2.1%	0.00020	0.00%	HGC1:PBR1:CPH1:IPT1:WOR1:CBK1:HYR1:PMT4:MP65:ZCF8:CAS4:TEC1:AHR1:TRY6:PMT2:PGA7:RBT5:CAT2:ECE1:HWP1:PHR1:CSA2:SUN41:SAP6:SAP5:ALS5:ALS1:CSA1:ALS3:DEF1	45861:10527:32:36178:19538:9437:1900445:51701:43709:7329:1900443:31579:45944:33215:30447:6084:31589:463:55085:52391:71712:2000247:6468:30950:71467:34605:7114:1900101:8152:6807:6073:51668:1900436:7160:15976:1900189:321:36166:36244:1900428:2000134:44406:1900239:44182:35269:7155:44409:1900461:6696:10811:6355:7089:1897:8643:30163:9267:44011:2181:71940:79:70787:747:70783:42273:1900233:36171:6508:36170…
44419	biological process involved in interspecies interaction between organisms	55 out of 516 genes, 10.7%	340 out of 6473 background genes, 5.3%	0.00024	0.00%	HGC1:MSB1:BST1:ERG3:UME6:RBT4:CPH1:KEX2:IPT1:WOR1:CLA4:HAP43:MCD4:HYR1:FTR1:RIM101:SOD5:GNA1:PMT4:YVC1:SIT1:MP65:PMC1:IRO1:TEC1:FAS2:AHR1:CNH1:PGA7:RFX2:ECE1:RBT1:HWP1:PHR1:CEK1:PRA1:CDC11:INT1:HET1:FET34:SUN41:SAP6:SAP5:SHE3:ALS5:ALS1:NAG4:RSR1:SEF1:WOR3:CFL11:ALS3:SAP2:ALO1:DEF1	1900535:32:1410:70485:15749:7329:1900443:45944:15891:33215:55:921:30447:31589:463:55085:43409:42710:9272:11:45461:1900101:15867:51666:6807:34307:7121:71285:6814:70588:35404:32220:1900239:44182:6033:46827:7155:6511:34293:71470:71451:6505:34368:42307:280:6351:30004:97623:34599:7089:8643:30163:10526:52085:30001:71507:36177:747:71257:7097:10973:9651:1901684:70783:36376:6508:6879:6012:1900735:75296:43…
51234	establishment of localization	214 out of 516 genes, 41.5%	2044 out of 6473 background genes, 31.6%	0.00062	0.00%	HMX1:ENA2:HGC1:C1_01290C_A:HOL4:HGT1:GAL1:GAL7:PMM1:DIP5:EXG2:YPT7:SEC62:C1_03870C_A:BST1:C1_04280C_A:GIG1:PRD1:C1_05320C_A:MTM1:HAC1:PBR1:ANT1:RAC1:PGA63:CPH1:GPI8:C1_07640C_A:ZCF4:C1_07980C_A:PLB5:CTR2:FAD1:C1_08730W_A:AFG1:KEX2:AOX2:FTH1:CLA4:C1_10340W_A:HAP43:PHO84:C1_11510C_A:MUP1:KIP4:C1_12120W_A:MCD4:AGC1:HYR1:C1_13490C_A:MPT5:MYO2:FTR1:PHHB:SMF3:SOD5:SRD1:C2_02620W_A:DCK1:ADH3:RHO3:FRE9:C…	16237:6490:1410:70485:15749:6890:7329:1900443:45944:15891:33215:55:921:30447:9072:6843:31589:463:48315:55085:15753:6501:316:42710:9272:6116:61428:46519:11:71712:15691:55088:16255:30950:15031:742:7107:1900101:15867:34497:45048:6807:97080:30968:51666:45329:32366:15810:7121:226:32147:6747:6814:70843:10674:6038:70588:101:35404:32220:1900239:71211:44182:34975:6071:6033:33121:7155:42167:6511:9141:71470…
6810	transport	212 out of 516 genes, 41.1%	2021 out of 6473 background genes, 31.2%	0.00063	0.00%	HMX1:ENA2:HGC1:C1_01290C_A:HOL4:HGT1:GAL1:GAL7:PMM1:DIP5:EXG2:YPT7:SEC62:C1_03870C_A:BST1:C1_04280C_A:GIG1:PRD1:C1_05320C_A:MTM1:HAC1:PBR1:ANT1:RAC1:PGA63:CPH1:GPI8:C1_07640C_A:ZCF4:C1_07980C_A:PLB5:CTR2:FAD1:C1_08730W_A:AFG1:KEX2:AOX2:FTH1:CLA4:C1_10340W_A:HAP43:PHO84:C1_11510C_A:MUP1:KIP4:C1_12120W_A:MCD4:AGC1:HYR1:C1_13490C_A:MPT5:MYO2:FTR1:PHHB:SMF3:SOD5:SRD1:C2_02620W_A:DCK1:ADH3:RHO3:FRE9:C…	16237:6490:1410:70485:15749:6890:7329:1900443:45944:15891:33215:55:921:30447:9072:6843:31589:463:48315:55085:15753:6501:316:42710:9272:6116:61428:46519:11:71712:15691:55088:16255:30950:15031:742:7107:1900101:15867:34497:6807:97080:30968:51666:45329:32366:15810:7121:226:32147:6747:6814:70843:10674:6038:70588:101:35404:32220:1900239:71211:44182:34975:6071:6033:33121:7155:42167:6511:9141:71470:71451…
15893	drug transport	40 out of 516 genes, 7.8%	224 out of 6473 background genes, 3.5%	0.00096	0.00%	EXG2:EHT1:PBR1:C1_10340W_A:HYR1:C1_13490C_A:FRE9:C2_06440C_A:C2_07240C_A:C2_09880C_A:GPD1:FLC1:C3_01940C_A:RAS2:C4_00530C_A:C4_03340C_A:PGA31:C4_05250W_A:CFL1:CFL2:GUT2:C4_06910W_A:CSA2:SGE1:CFL4:ZCF20:TRR1:GAP1:CCC2:GAP6:CTR1:C6_02420W_A:SAP6:YMX6:NAG4:C7_01050W_A:SEF1:CR_06790C_A:SAP2:PGA12	51792:15749:44237:30447:55085:6116:61428:15031:6807:44182:6071:7155:6351:184:34599:8643:30163:6865:6508:60003:6879:44010:15677:44416:6820:30682:44255:422:30150:30148:43324:98869:36164:44270:8645:6506:6810:436:44419:19538:51701:19740:97639:43457:45454:52391:8152:6114:6825:15886:43161:44406:15883:97638:16567:6355:70316:51793:9267:46168:44011:3333:1990961:36170:44407:6465:44257:71469:5975:34478:3543…
51179	localization	226 out of 516 genes, 43.8%	2197 out of 6473 background genes, 33.9%	0.00098	0.00%	HMX1:ENA2:HGC1:C1_01290C_A:HOL4:HGT1:GAL1:GAL7:SEP7:PMM1:DIP5:EXG2:YPT7:SEC62:C1_03870C_A:BST1:C1_04280C_A:GIG1:PRD1:C1_05320C_A:MTM1:HAC1:PBR1:ANT1:RAC1:PGA63:CPH1:GPI8:C1_07640C_A:ZCF4:C1_07980C_A:PLB5:CTR2:FAD1:C1_08730W_A:AFG1:KEX2:IPT1:AOX2:FTH1:CLA4:C1_10340W_A:CBK1:HAP43:PHO84:C1_11510C_A:MUP1:KIP4:C1_12120W_A:MCD4:RAX2:AGC1:HYR1:C1_13490C_A:MPT5:MYO2:FTR1:PHHB:SMF3:SOD5:SRD1:C2_02620W_A:D…	16237:70485:15749:1900443:33215:30447:6843:31589:463:55085:15753:6501:6116:46519:15691:2000247:55088:16255:742:7107:1900101:34497:45048:30968:51666:45329:226:6814:70843:10674:101:32220:1900239:34975:917:6071:6033:33121:7155:71470:6505:15671:61163:6351:30004:31385:6812:32872:90529:52085:30001:6616:9651:34553:1901684:70783:45332:6865:46835:60003:90338:71963:6012:9060:43619:70778:44010:5987:70887:10…
48878	chemical homeostasis	35 out of 516 genes, 6.8%	185 out of 6473 background genes, 2.9%	0.00120	0.00%	HMX1:ENA2:MTM1:CTR2:HAP43:C1_13490C_A:FTR1:C1_14190C_A:RIM101:SMF3:C2_04490W_A:SMF12:YVC1:SIT1:MRS4:PMC1:IRO1:CDR1:CNH1:FRP1:RBT5:C4_02170C_A:C4_04760C_A:CFL2:CSA2:ZRT101:PRA1:CFL5:CCC2:CUP1:FET34:ALS1:CSA1:SEF1:ALS3	33215:30447:55085:15691:55088:1900180:51666:71285:6814:7155:6351:30004:52085:30001:36177:9651:1901684:45332:60003:32516:43619:70887:44416:45117:447:2182:480:6873:30150:6970:30437:35308:43324:48250:34757:6810:6357:36178:1900439:51701:52155:71454:71280:6816:90375:1900189:36244:43161:32515:45916:44409:70316:42273:36170:920:30448:6813:36267:30007:10106:97553:98609:71281:6487:15893:15680:35351:71383:3…
22610	biological adhesion	28 out of 516 genes, 5.4%	133 out of 6473 background genes, 2.1%	0.00168	0.00%	MSB1:PBR1:WOR1:HYR1:YVC1:SIT1:MP65:GPD1:TEC1:AHR1:RBT5:RFX2:HWP1:PHR1:PRA1:INT1:SUN41:C6_02420W_A:SAP6:SAP5:ALS5:ALS1:SEF1:WOR3:ALS3:SAP2:DEF1:PTP3	1900443:33215:30447:463:31589:55085:6116:1900239:6071:7155:6351:32872:52085:44010:2000220:44416:447:1900231:44663:480:6810:6357:10527:36178:1900445:51701:52155:8152:6073:30010:7160:1900189:36244:2000134:45916:44409:1900461:2181:42273:36170:44407:6465:920:30448:5975:34478:2000222:36267:10768:97553:71852:1900241:98609:15893:31505:6072:43707:34727:1900429:128:36003:7124:6874:7329:45944:15891:42710:6…
34755	iron ion transmembrane transport	8 out of 516 genes, 1.6%	13 out of 6473 background genes, 0.2%	0.00173	0.00%	FTH1:FTR1:SIT1:MRS4:FRP1:CSA2:FET34:CTR1	33215:55085:1901684:48250:51701:36170:920:10106:71281:15893:35351:34755:6826:15891:8643:6879:15677:55072:6506:46688:44419:6825:44406:44011:6412:35434:36180:44718:42928:6897:35690
55082	cellular chemical homeostasis	32 out of 516 genes, 6.2%	164 out of 6473 background genes, 2.5%	0.00176	0.00%	HMX1:ENA2:MTM1:CTR2:HAP43:C1_13490C_A:FTR1:C1_14190C_A:RIM101:SMF3:SMF12:YVC1:SIT1:PMC1:IRO1:CDR1:CNH1:FRP1:RBT5:C4_04760C_A:CFL2:CSA2:ZRT101:PRA1:CFL5:CCC2:CUP1:FET34:ALS1:CSA1:SEF1:ALS3	33215:30447:55085:15691:1900180:51666:71285:6814:7155:6351:30004:52085:30001:36177:9651:1901684:45332:60003:32516:43619:70887:44416:45117:447:480:6873:30150:6970:30437:35308:43324:34757:6810:6357:36178:1900439:51701:52155:71454:71280:6816:90375:1900189:36244:43161:32515:45916:44409:70316:42273:36170:920:30448:6813:36267:30007:10106:97553:98609:71281:6487:15893:15680:35351:71383:34727:128:34755:68…
6812	cation transport	30 out of 516 genes, 5.8%	149 out of 6473 background genes, 2.3%	0.00190	0.00%	ENA2:CTR2:FTH1:PHO84:MUP1:FTR1:SMF3:RTA2:SMF12:YVC1:SIT1:MRS4:FLC1:PMC1:C3_07230W_A:CNH1:FRP1:CFL1:CSA2:ZRT101:CFL4:CFL5:GAP1:CCC2:C5_03930C_A:FET34:CTR1:C7_00380W_A:ENA21:ALS3	33215:30447:463:55085:46519:15691:51666:6814:101:7155:30004:6812:30001:9651:1901684:6865:45332:60003:447:480:6873:6970:43324:48250:6810:6797:51701:97639:1903692:6816:15886:97638:44409:15805:42273:36170:38202:920:30448:6813:36267:30007:462:10106:97553:98609:71281:15893:6892:15680:35351:34727:1902600:128:34755:6826:6874:98662:15891:42710:97080:70588:44182:184:97623:34599:8643:36376:1905329:6879:156…
44403	biological process involved in symbiotic interaction	28 out of 516 genes, 5.4%	134 out of 6473 background genes, 2.1%	0.00197	0.00%	MSB1:BST1:CPH1:KEX2:WOR1:HYR1:FTR1:RIM101:SOD5:SIT1:MP65:TEC1:RFX2:ECE1:HWP1:PHR1:PRA1:INT1:SUN41:SAP6:SAP5:SHE3:ALS5:ALS1:SEF1:WOR3:ALS3:SAP2	33215:30447:463:31589:55085:71285:1900239:7155:71470:6505:6351:52085:36177:1901684:70783:6012:44010:70887:2000220:44416:447:1900231:44663:480:30437:36168:70786:71432:16485:6810:6357:7533:10527:36178:1900439:1900445:51701:52155:71454:71280:6073:30010:7160:1900189:36244:1900428:45916:44409:1900461:52164:9267:2181:42273:36170:44407:6465:920:30448:5975:8298:2000222:10768:10106:71852:1900241:98609:158…
90609	single-species submerged biofilm formation	27 out of 516 genes, 5.2%	129 out of 6473 background genes, 2.0%	0.00293	0.00%	HGC1:PBR1:CPH1:IPT1:WOR1:CBK1:PMT4:MP65:ZCF8:CAS4:TEC1:AHR1:TRY6:PMT2:PGA7:RBT5:CAT2:ECE1:HWP1:PHR1:CSA2:SUN41:ALS5:ALS1:CSA1:ALS3:DEF1	32:1900443:33215:30447:31589:463:55085:2000247:7114:1900101:1900239:7155:70783:6012:70887:2000220:44416:447:1900231:480:36187:60237:36168:70786:6676:6810:30866:6357:45861:10527:36178:9437:1900445:51701:31579:6084:8152:6073:7160:15976:1900189:36244:1900428:2000134:44409:1900461:9267:2181:79:42273:1900233:36170:44407:920:30448:5975:2000222:71852:1900241:1900442:98609:15893:31505:43707:35351:34727:1…
71702	organic substance transport	158 out of 516 genes, 30.6%	1444 out of 6473 background genes, 22.3%	0.00380	0.00%	HMX1:HGC1:C1_01290C_A:HOL4:HGT1:GAL1:GAL7:PMM1:DIP5:YPT7:SEC62:BST1:GIG1:MTM1:HAC1:PBR1:ANT1:PGA63:CPH1:GPI8:C1_07640C_A:ZCF4:C1_07980C_A:PLB5:FAD1:C1_08730W_A:AFG1:AOX2:FTH1:CLA4:HAP43:C1_11510C_A:MUP1:C1_12120W_A:MCD4:AGC1:HYR1:MPT5:FTR1:PHHB:SMF3:SOD5:C2_02620W_A:DCK1:ADH3:RHO3:RTA2:SMF12:GDH2:SIT1:PGA46:C2_08890W_A:C2_09610W_A:C2_09880C_A:MP65:GPD1:ACS1:C3_00170C_A:ATO1:FLC1:PMC1:ZCF8:IRO1:AR…	16237:15749:1900443:33215:30447:6843:31589:463:55085:15753:6501:6116:46519:15691:55088:16255:742:1900101:34497:51666:30968:45329:226:70843:10674:101:32220:1900239:6071:7155:6505:15671:31385:6812:90529:30001:6616:34553:1901684:70783:45332:6865:46835:90338:71963:6012:43619:70778:44010:5987:70887:2000220:6631:2000769:44416:45117:30970:1900231:44663:480:30150:45:30437:36168:72348:70786:33499:8645:347…
44406	adhesion of symbiont to host	18 out of 516 genes, 3.5%	68 out of 6473 background genes, 1.1%	0.00462	0.00%	MSB1:WOR1:HYR1:SIT1:TEC1:RFX2:HWP1:PHR1:PRA1:SUN41:SAP6:SAP5:ALS5:ALS1:SEF1:WOR3:ALS3:SAP2	33215:30447:31589:463:55085:1900239:7155:6351:52085:44010:2000220:44416:447:1900231:44663:480:6810:6357:10527:36178:1900445:51701:52155:30010:7160:1900189:36244:45916:44409:1900461:2181:42273:44407:6465:920:30448:5975:2000222:10768:71852:1900241:98609:15893:31505:43707:34727:128:1900429:36003:7124:7329:45944:15891:6807:44182:34599:8643:30163:6508:6879:1900735:43710:7159:1990277:30682:422:44270:43…
90605	submerged biofilm formation	27 out of 516 genes, 5.2%	132 out of 6473 background genes, 2.0%	0.00467	0.00%	HGC1:PBR1:CPH1:IPT1:WOR1:CBK1:PMT4:MP65:ZCF8:CAS4:TEC1:AHR1:TRY6:PMT2:PGA7:RBT5:CAT2:ECE1:HWP1:PHR1:CSA2:SUN41:ALS5:ALS1:CSA1:ALS3:DEF1	32:1900443:33215:30447:31589:463:55085:2000247:7114:1900101:1900239:7155:70783:6012:70887:2000220:44416:447:1900231:480:36187:60237:36168:70786:6676:6810:30866:6357:45861:10527:36178:9437:1900445:51701:31579:6084:8152:6073:7160:15976:1900189:36244:1900428:2000134:44409:1900461:9267:2181:79:42273:1900233:36170:44407:920:30448:5975:2000222:71852:1900241:1900442:98609:15893:31505:43707:35351:34727:1…
6493	protein O-linked glycosylation	9 out of 516 genes, 1.7%	19 out of 6473 background genes, 0.3%	0.00676	0.00%	DPM1:MNN12:PMT4:PMT2:BMT1:DPM3:BFR1:DPM2:BMT3	32:30447:1900101:45048:45861:36178:36244:2181:30448:8298:6488:6487:31505:34727:9272:71712:19348:44182:8643:422:51321:6493:6506:44419:35269:70135:6696:44011:6412:70787:32527:7163:7088:70136:35690
34220	ion transmembrane transport	25 out of 516 genes, 4.8%	120 out of 6473 background genes, 1.9%	0.00759	0.00%	ENA2:DIP5:CTR2:FTH1:PHO84:MUP1:AGC1:FTR1:SMF12:YVC1:SIT1:MRS4:C2_09610W_A:PMC1:CTP1:CNH1:FRP1:PHO89:CSA2:GAP1:CCC2:C5_03930C_A:FET34:YHM2:CTR1	33215:30447:6843:463:55085:15691:51666:6814:101:30004:30001:9651:1901684:6865:60003:70778:447:480:6873:30150:6970:43324:48250:6810:6797:51701:97639:1903692:6816:97638:42273:36170:38202:920:30448:6813:36267:30007:462:10106:97553:71281:15893:15680:35351:35352:34727:1902600:128:6850:34755:6826:6874:98662:15891:42710:97080:15810:70588:44182:97623:34599:8643:44271:36376:6879:15677:55072:902:422:6817:6…
51701	biological process involved in interaction with host	20 out of 516 genes, 3.9%	84 out of 6473 background genes, 1.3%	0.00793	0.00%	BST1:CPH1:KEX2:HYR1:FTR1:RIM101:SOD5:MP65:ECE1:HWP1:PHR1:PRA1:INT1:SAP6:SHE3:ALS5:ALS1:SEF1:ALS3:SAP2	33215:30447:463:31589:55085:71285:7155:71470:6505:6351:52085:36177:1901684:70783:6012:44010:70887:2000220:44416:447:1900231:480:30437:36168:70786:71432:16485:6810:6357:7533:36178:1900439:1900445:51701:52155:71454:71280:6073:7160:36244:1900428:45916:44409:1900461:52164:9267:42273:36170:44407:6465:30448:5975:8298:10106:98609:15893:31505:43707:34727:128:46020:7124:34755:6826:7165:2666:1410:7329:4594…
1901135	carbohydrate derivative metabolic process	56 out of 516 genes, 10.9%	391 out of 6473 background genes, 6.0%	0.01010	0.00%	GAL7:PMM1:BNI4:BST1:C1_04280C_A:GIG1:C1_05320C_A:GPI8:DPM1:SAM4:IPT1:MNN12:C1_10340W_A:MCD4:C1_13490C_A:FTR1:RNR21:RNR1:GNA1:PMT4:C2_07140W_A:C2_10200W_A:GPD1:ACS1:OST1:MNN14:PMT2:BMT1:SPC2:DPM3:CAT2:ERV29:BFR1:NCP1:AXL2:C4_04760C_A:CBR1:GUT2:C5_01230C_A:UAP1:C5_03120W_A:GUK1:DPM2:FCA1:C6_01130W_A:ALG11:PDI1:BMT3:TEN1:ALG5:CIT1:GUT1:LSC2:ALG6:CHS2:ERG13	32:33215:30447:463:55085:6116:16255:1900101:45048:51666:917:6071:6505:90529:9263:1901684:6012:9060:70887:46356:6260:36187:6031:6101:6457:50667:33499:6676:6810:45861:36178:9437:51701:6084:45454:6486:6044:8152:15976:36244:43161:46498:70316:46704:9267:2181:42273:36170:6465:10142:920:8655:30448:5975:6235:8298:6099:462:10106:6488:6487:15893:31505:6072:19654:34727:34217:19388:6048:34755:6826:6874:6490:…
44255	cellular lipid metabolic process	61 out of 516 genes, 11.8%	440 out of 6473 background genes, 6.8%	0.01119	0.00%	ERG2:EHT1:C1_03490W_A:BST1:C1_04280C_A:ERG3:C1_05320C_A:ANT1:PGA63:GPI8:DPM1:PLB5:IPT1:C1_10340W_A:MCD4:C1_13490C_A:FTR1:C2_00790C_A:RNR21:PMT4:RTA2:FLC1:ERG6:FAA21:FAS2:OST1:PMT2:BMT1:SEC61:SPC2:DPM3:CAT2:ERV29:NCP1:AXL2:C4_04760C_A:CBR1:FAS1:ERV46:GIT2:C5_01230C_A:C5_03120W_A:SFC1:GDE1:HET1:DPM2:C6_00490W_A:SUN41:FAD2:ALG11:C6_02420W_A:DPP3:ACC1:TEN1:LAG1:ERG25:CHO2:ALG5:ALG6:ERG13:INO1	32:33215:30447:463:55085:46519:16255:1900101:70843:6071:71470:6505:6616:2001210:9263:1901684:45332:9060:70887:6631:30970:480:36187:7009:6676:6998:6810:46513:6021:45861:43936:36178:9437:51701:44743:6084:15741:6486:15976:36244:15886:43161:1676:31204:70316:51793:46704:9267:6644:2181:6606:7031:36170:44407:6465:10142:920:30448:5975:34478:15744:462:9395:10106:71852:6488:6487:15893:6656:31505:34727:4683…
44011	single-species biofilm formation on inanimate substrate	24 out of 516 genes, 4.7%	117 out of 6473 background genes, 1.8%	0.01539	0.00%	HGC1:PBR1:CPH1:IPT1:WOR1:CBK1:PMT4:ZCF8:CAS4:TEC1:TRY6:PMT2:PGA7:RBT5:CAT2:ECE1:HWP1:PHR1:CSA2:SUN41:ALS1:CSA1:ALS3:DEF1	32:1900443:33215:30447:31589:463:55085:2000247:7114:1900101:1900239:7155:70783:6012:70887:2000220:44416:1900231:480:36187:60237:36168:70786:6676:6810:30866:6357:45861:10527:36178:9437:1900445:51701:31579:6084:8152:15976:1900189:36244:1900428:44409:1900461:9267:2181:79:42273:1900233:36170:44407:920:30448:5975:2000222:71852:1900241:1900442:98609:15893:31505:43707:35351:34727:128:1900429:46020:36003…
33212	iron import into cell	5 out of 516 genes, 1.0%	6 out of 6473 background genes, 0.1%	0.02209	0.00%	FTR1:SIT1:FRP1:FET34:ALS3	33215:7155:1901684:51701:44409:36170:920:10106:98609:71281:34755:6826:15891:44182:8643:43710:43708:6506:46688:44419:6878:43709:44406:44011:36180:6897:44718:42928:35690
43413	macromolecule glycosylation	23 out of 516 genes, 4.5%	114 out of 6473 background genes, 1.8%	0.03096	0.00%	GAL7:DPM1:MNN12:MCD4:PMT4:C2_10200W_A:OST1:MNN14:PMT2:BMT1:SPC2:DPM3:ERV29:BFR1:C4_04760C_A:CBR1:DPM2:C6_01130W_A:ALG11:BMT3:TEN1:ALG5:ALG6	32:30447:463:1900101:45048:6505:6012:9060:33499:45861:36178:6486:36244:2181:6465:30448:8298:6488:6487:31505:34727:19388:6490:6890:9272:71712:19348:15867:16233:44182:727:8643:6879:6888:10833:18279:422:51321:7005:6493:6506:52574:44419:472:6481:35269:70135:6696:44011:16573:6412:6896:70787:32527:7163:42147:45047:7088:42125:70136:35690
6486	protein glycosylation	23 out of 516 genes, 4.5%	114 out of 6473 background genes, 1.8%	0.03096	0.00%	GAL7:DPM1:MNN12:MCD4:PMT4:C2_10200W_A:OST1:MNN14:PMT2:BMT1:SPC2:DPM3:ERV29:BFR1:C4_04760C_A:CBR1:DPM2:C6_01130W_A:ALG11:BMT3:TEN1:ALG5:ALG6	32:30447:463:1900101:45048:6505:6012:9060:33499:45861:36178:6486:36244:2181:6465:30448:8298:6488:6487:31505:34727:19388:6490:6890:9272:71712:19348:15867:16233:44182:727:8643:6879:6888:10833:18279:422:51321:7005:6493:6506:52574:44419:472:6481:35269:70135:6696:44011:16573:6412:6896:70787:32527:7163:42147:45047:7088:42125:70136:35690
70085	glycosylation	23 out of 516 genes, 4.5%	114 out of 6473 background genes, 1.8%	0.03096	0.00%	GAL7:DPM1:MNN12:MCD4:PMT4:C2_10200W_A:OST1:MNN14:PMT2:BMT1:SPC2:DPM3:ERV29:BFR1:C4_04760C_A:CBR1:DPM2:C6_01130W_A:ALG11:BMT3:TEN1:ALG5:ALG6	32:30447:463:1900101:45048:6505:6012:9060:33499:45861:36178:6486:36244:2181:6465:30448:8298:6488:6487:31505:34727:19388:6490:6890:9272:71712:19348:15867:16233:44182:727:8643:6879:6888:10833:18279:422:51321:7005:6493:6506:52574:44419:472:6481:35269:70135:6696:44011:16573:6412:6896:70787:32527:7163:42147:45047:7088:42125:70136:35690
30447	filamentous growth	76 out of 516 genes, 14.7%	611 out of 6473 background genes, 9.4%	0.04572	0.00%	HGC1:HGT1:SEP7:CDC12:BNI4:C1_03870C_A:ERG3:HAC1:UME6:RAC1:C1_07220W_A:CPH1:FGR6-3:KEX2:IPT1:WOR1:CLA4:CBK1:PEA2:GIN4:PHO84:KIP4:RAX2:MYO2:C1_14190C_A:RIM101:PHHB:MSB2:RNR1:DCK1:RHO3:PMT4:YVC1:MP65:FGR6-4:ZCF8:IRO1:CAS4:RAS2:TEC1:FGR44:WOR2:AHR1:PMT2:RFX2:C4_04440W_A:PHR1:FGR6-10:CEK1:CDC11:INT1:GAP1:CHT2:PPR1:FET34:SUN41:SHE3:ALS1:FGR6-1:LMO1:C7_03480W_A:SLN1:TEN1:LAG1:RSR1:SEF1:CFL11:ALS3:ECM22:…	32:70485:1900443:33215:30447:31589:463:55085:43409:2000247:45461:7107:7114:1900101:1900180:51666:30968:226:71285:10674:32220:1900239:917:6033:33121:7155:70785:34293:71470:15671:61163:6351:31385:10526:90529:9263:36177:1901684:70783:6865:90338:71963:6012:32516:5987:70887:10513:2000220:44416:447:1900231:46777:480:32012:35146:6260:36187:6873:6031:6970:60237:30437:35308:36168:1:43410:32880:70786:71432…
6629	lipid metabolic process	61 out of 516 genes, 11.8%	463 out of 6473 background genes, 7.2%	0.05491	0.04%	ERG2:EHT1:C1_03490W_A:BST1:C1_04280C_A:ERG3:C1_05320C_A:ANT1:PGA63:GPI8:DPM1:PLB5:IPT1:C1_10340W_A:MCD4:C1_13490C_A:FTR1:C2_00790C_A:RNR21:PMT4:RTA2:FLC1:ERG6:FAA21:FAS2:OST1:PMT2:BMT1:SEC61:SPC2:DPM3:CAT2:ERV29:NCP1:AXL2:C4_04760C_A:CBR1:FAS1:ERV46:GIT2:C5_01230C_A:C5_03120W_A:SFC1:GDE1:HET1:DPM2:C6_00490W_A:SUN41:FAD2:ALG11:C6_02420W_A:DPP3:ACC1:TEN1:LAG1:ERG25:CHO2:ALG5:ALG6:ERG13:INO1	32:33215:30447:463:55085:46519:16255:1900101:70843:6071:71470:6505:6616:2001210:9263:1901684:45332:9060:70887:6631:30970:480:36187:7009:6676:6998:6810:46513:6021:45861:43936:36178:9437:51701:44743:6084:15741:6486:15976:36244:15886:43161:1676:31204:70316:51793:46704:9267:6644:2181:6606:7031:36170:44407:6465:10142:920:30448:5975:34478:15744:462:9395:10106:71852:6488:6487:15893:6656:31505:34727:4683…
9101	glycoprotein biosynthetic process	23 out of 516 genes, 4.5%	118 out of 6473 background genes, 1.8%	0.05512	0.04%	GAL7:DPM1:MNN12:MCD4:PMT4:C2_10200W_A:OST1:MNN14:PMT2:BMT1:SPC2:DPM3:ERV29:BFR1:C4_04760C_A:CBR1:DPM2:C6_01130W_A:ALG11:BMT3:TEN1:ALG5:ALG6	32:30447:463:1900101:45048:6505:6012:9060:33499:45861:36178:6486:36244:2181:6465:30448:8298:6488:6487:31505:34727:19388:6490:6890:9272:71712:19348:15867:16233:44182:727:8643:6879:6888:10833:18279:422:51321:7005:6493:6506:52574:44419:472:6481:35269:70135:6696:44011:16573:6412:6896:70787:32527:7163:42147:45047:7088:42125:70136:35690
6066	alcohol metabolic process	35 out of 516 genes, 6.8%	219 out of 6473 background genes, 3.4%	0.05841	0.04%	ERG2:C1_03490W_A:ERG3:PGA63:DPM1:MCD4:PHHB:RNR21:PMT4:GPD1:ERG6:OST1:PMT2:SEC61:ERV29:NCP1:C4_04760C_A:CBR1:ARO9:GUT2:ERV46:GIT2:C5_01230C_A:GDE1:HET1:DPM2:SUN41:FAD2:C6_02420W_A:DPP3:LAG1:ERG25:GUT1:ERG13:INO1	32:30447:463:55085:6116:1900101:70843:6071:6505:6616:9263:30970:30437:7009:6998:46513:6021:45861:43936:36178:44743:6084:45454:9074:36244:43161:31204:46704:6644:9267:2181:19477:36170:44407:10142:920:30448:5975:34478:462:71852:6488:6487:15893:31505:6072:34727:46836:6571:9072:9272:71712:19348:15031:15867:44182:6240:6511:8643:6879:9073:30433:19878:6888:18279:90114:6715:36164:7005:6817:6493:6506:44419…
9100	glycoprotein metabolic process	24 out of 516 genes, 4.7%	127 out of 6473 background genes, 2.0%	0.06393	0.04%	GAL7:DPM1:MNN12:MCD4:PMT4:C2_10200W_A:OST1:MNN14:PMT2:BMT1:SPC2:DPM3:ERV29:BFR1:C4_04760C_A:CBR1:DPM2:C6_01130W_A:ALG11:PDI1:BMT3:TEN1:ALG5:ALG6	32:30447:463:1900101:45048:6505:6012:9060:6457:33499:45861:36178:6486:36244:2181:6465:30448:8298:6488:6487:31505:34727:19388:6490:6890:9272:71712:19348:15867:16233:44182:727:8643:36508:6879:6888:10833:18279:422:51321:7005:6493:6506:52574:44419:472:6481:1904382:35269:70135:6696:44011:16573:6412:6896:70787:32527:7163:42147:45047:7088:42125:70136:35690
40007	growth	76 out of 516 genes, 14.7%	619 out of 6473 background genes, 9.6%	0.07167	0.04%	HGC1:HGT1:SEP7:CDC12:BNI4:C1_03870C_A:ERG3:HAC1:UME6:RAC1:C1_07220W_A:CPH1:FGR6-3:KEX2:IPT1:WOR1:CLA4:CBK1:PEA2:GIN4:PHO84:KIP4:RAX2:MYO2:C1_14190C_A:RIM101:PHHB:MSB2:RNR1:DCK1:RHO3:PMT4:YVC1:MP65:FGR6-4:ZCF8:IRO1:CAS4:RAS2:TEC1:FGR44:WOR2:AHR1:PMT2:RFX2:C4_04440W_A:PHR1:FGR6-10:CEK1:CDC11:INT1:GAP1:CHT2:PPR1:FET34:SUN41:SHE3:ALS1:FGR6-1:LMO1:C7_03480W_A:SLN1:TEN1:LAG1:RSR1:SEF1:CFL11:ALS3:ECM22:…	32:70485:1900443:33215:30447:31589:463:55085:43409:2000247:45461:7107:7114:1900101:1900180:51666:30968:226:71285:10674:32220:1900239:917:6033:33121:7155:70785:34293:71470:15671:61163:6351:31385:10526:90529:9263:36177:1901684:70783:6865:90338:71963:6012:32516:5987:70887:10513:2000220:44416:447:1900231:46777:480:32012:35146:6260:36187:6873:6031:6970:60237:30437:35308:36168:1:43410:32880:70786:71432…
46165	alcohol biosynthetic process	31 out of 516 genes, 6.0%	187 out of 6473 background genes, 2.9%	0.07827	0.08%	ERG2:C1_03490W_A:ERG3:PGA63:DPM1:MCD4:PHHB:RNR21:PMT4:GPD1:ERG6:OST1:PMT2:SEC61:ERV29:NCP1:C4_04760C_A:CBR1:ARO9:ERV46:GIT2:C5_01230C_A:HET1:DPM2:SUN41:FAD2:DPP3:LAG1:ERG25:ERG13:INO1	32:30447:55085:6116:1900101:70843:6505:6616:9263:30970:30437:7009:6998:46513:6021:45861:43936:36178:44743:6084:45454:9074:36244:43161:31204:46704:6644:9267:2181:19477:36170:44407:10142:920:30448:5975:71852:6488:6487:15893:31505:6072:34727:46836:6571:9072:9272:71712:19348:15031:15867:44182:6240:6511:8643:6879:9073:30433:19878:6888:18279:90114:6715:36164:7005:6817:6493:6506:44419:6636:6114:44406:35…

[truncated: 3 more sheets: WT240_pH7.4_up_REVIGO, WT240_pH7.4_down, WT240_pH7.4_down_REVIGO]
