# Supplementary material for: Systematic Metabolic Profiling Identifies De Novo Sphingolipid Synthesis as Hypha Associated and Essential for Candida albicans Filamentation
Source: mSystems. 2022 Oct 20;7(6):e00539-22. doi: 10.1128/msystems.00539-22 (PMC9765226; doi:10.1128/msystems.00539-22)
Supplement: TABLE S2 [file msystems.00539-22-s0008.xlsx]

## Sheet: Tabelle1
	Strain	Description	Genotype	Source
	SC5314	Wild type (WT) of C. albicans	-	Fonzi et al., 1993
	hgc1Δ	Homozygous deletion of C. albicans C1_00780C	hgc1::FRT/hgc1::FRT	This work
	cph1Δefg1Δ	Homozygous deletion of C. albicans CR_07890W and C1_07370C	efg1::FRT/efg1::FRT cph1::FRT/cph1::FRT	Wartenberg et al., 2014
	ECE1-GFP	GFP under control of the ECE1 promoter	ECE1/ece1::GFP-SAT1	Moyes et al., 2016
